# Supplementary material for: Ag(I) ions working as a hole-transfer mediator in photoelectrocatalytic water oxidation on WO3 film
Source: Nat Commun. 2020 Feb 19;11:967. doi: 10.1038/s41467-020-14775-2 (PMC7031530; doi:10.1038/s41467-020-14775-2)
Supplement: Supplementary file 3 — Source data [file 41467_2020_14775_MOESM3_ESM.xlsx]

## Sheet: Figure 1a
Figure 1a	Photocurrent-time profile of WO3 w/o AgNO3	0.00027778	0.055	Photocurrent-time profile of WO3 w/ AgNO3	0.00027778	0.017		Oxygen evolution	time (h)	Average (Ave) value : WO3 w/ AgNO3 in PEC	Standard deviation (Std) value : WO3 w/ AgNO3 in PEC	Average (Ave) value : WO3 w/ AgNO3 in PC	Standard deviation (Std) value : WO3 w/ AgNO3 in PC	Average (Ave) value : WO3 w/o AgNO3 in PEC	Standard deviation (Std) value : WO3 w/o AgNO3 in PEC	Average (Ave) value : WO3 w/o AgNO3 in PC	Standard deviation (Std) value : WO3 w/o AgNO3 in PC
		0.00055556	0.031		0.00055556	0.01			0	0	0	0	0	0	0	0	0
		0.00083333	0.022		0.00083333	0.007			1	2.8081	0.4044	3.1375	0.8925	0.6653	0.4016	0.116	0.3413
		0.0011111	0.017		0.0011111	0.006			2	12.7519	0.6124	11.735	1.9663	2.1711	0.8748	0.0896	0.8079
		0.0013889	0.014		0.0013889	0.005			3	19.4775	0.8681	20.4292	1.8869	3.9152	0.9491	0.0377	0.9793
		0.0016667	0.012		0.0016667	0.005			4	22.1607	0.6156	20.9177	2.1293	4.0453	1.1582	0.0372	0.7666
		0.0019444	0.01		0.0019444	0.004			6	23.7645	1.429	21.1951	2.3883	4.0414	1.2127	0.0711	0.8598
		0.0022222	0.009		0.0022222	0.004			8	24.3147	1.8394	20.6213	2.5027	4.0822	1.1486	0.0899	1.011
		0.0025	0.008		0.0025	0.004			10	24.7127	1.6828	21.3289	2.3707	4.0826	1.1129	0.0887	0.9974
		0.0027778	0.007		0.0027778	0.004			12	25.6707	1.4389	21.0904	2.6718	4.1691	1.1823	0.0932	1.0618
		0.0030556	0.006		0.0030556	0.004			14	25.8077	1.4312	21.3432	2.6189	4.0155	1.1985	0.0917	0.9972
		0.0033333	0.006		0.0033333	0.003
		0.0036111	0.005		0.0036111	0.003		Faradaic Efficiencies	time (h)	Average (Ave) value : WO3 w/ AgNO3 in PEC	Standard deviation (Std) value : WO3 w/ AgNO3 in PEC	Average (Ave) value : WO3 w/o AgNO3 in PEC	Standard deviation (Std) value : WO3 w/o AgNO3 in PEC
		0.0038889	0.005		0.0038889	0.003
		0.0041667	0.004		0.0041667	0.003			1	34.63	14.49	3.0217	2.3165
		0.0044444	0.004		0.0044444	0.003			2	73.46	30.06	2.9526	2.4453
		0.0047222	0.004		0.0047222	0.003			3	75.21	42.66	3.1488	2.5012
		0.005	0.003		0.005	0.003			4	83.8325		2.9856
		0.0052778	0.003		0.0052778	0.003			6	89.8998		3.1796
		0.0055556	0.003		0.0055556	0.003			8	91.981		3.4568
		0.0058333	0.003		0.0058333	0.002			10	93.4866		3.2251
		0.0061111	0.003		0.0061111	0.002			12	97.1108		2.9926
		0.0063889	0.003		0.0063889	0.002			14	97.6289		2.9825
		0.0066667	0.002		0.0066667	0.002
		0.0069444	0.002		0.0069444	0.002
		0.0072222	0.002		0.0072222	0.002
		0.0075	0.002		0.0075	0.002
		0.0077778	0.002		0.0077778	0.002
		0.0080556	0.002		0.0080556	0.002
		0.0083333	0.002		0.0083333	0.002
		0.0086111	1.119		0.0086111	0.281
		0.0088889	1.074		0.0088889	0.325
		0.0091667	1.036		0.0091667	0.315
		0.0094444	1.006		0.0094444	0.31
		0.0097222	0.986		0.0097222	0.306
		0.01	0.968		0.01	0.303
		0.0103	0.952		0.0103	0.3
		0.0106	0.94		0.0106	0.297
		0.0108	0.932		0.0108	0.294
		0.0111	0.922		0.0111	0.292
		0.0114	0.915		0.0114	0.291
		0.0117	0.907		0.0117	0.289
		0.0119	0.902		0.0119	0.289
		0.0122	0.899		0.0122	0.288
		0.0125	0.893		0.0125	0.287
		0.0128	0.886		0.0128	0.287
		0.0131	0.886		0.0131	0.288
		0.0133	0.884		0.0133	0.288
		0.0136	0.881		0.0136	0.288
		0.0139	0.879		0.0139	0.289
		0.0142	0.877		0.0142	0.29
		0.0144	0.875		0.0144	0.291
		0.0147	0.871		0.0147	0.292
		0.015	0.871		0.015	0.293
		0.0153	0.869		0.0153	0.294
		0.0156	0.867		0.0156	0.296
		0.0158	0.867		0.0158	0.297
		0.0161	0.864		0.0161	0.299
		0.0164	0.864		0.0164	0.301
		0.0167	0.863		0.0167	0.302
		0.0169	0.861		0.0169	0.304
		0.0172	0.861		0.0172	0.306
		0.0175	0.86		0.0175	0.308
		0.0178	0.859		0.0178	0.31
		0.0181	0.858		0.0181	0.312
		0.0183	0.857		0.0183	0.314
		0.0186	0.856		0.0186	0.316
		0.0189	0.855		0.0189	0.318
		0.0192	0.855		0.0192	0.32
		0.0194	0.853		0.0194	0.322
		0.0197	0.852		0.0197	0.324
		0.02	0.852		0.02	0.326
		0.0203	0.852		0.0203	0.328
		0.0206	0.851		0.0206	0.33
		0.0208	0.851		0.0208	0.332
		0.0211	0.851		0.0211	0.334
		0.0214	0.85		0.0214	0.336
		0.0217	0.849		0.0217	0.338
		0.0219	0.847		0.0219	0.339
		0.0222	0.847		0.0222	0.341
		0.0225	0.847		0.0225	0.343
		0.0228	0.846		0.0228	0.345
		0.0231	0.846		0.0231	0.347
		0.0233	0.846		0.0233	0.349
		0.0236	0.845		0.0236	0.351
		0.0239	0.845		0.0239	0.352
		0.0242	0.844		0.0242	0.354
		0.0244	0.844		0.0244	0.356
		0.0247	0.844		0.0247	0.358
		0.025	0.843		0.025	0.36
		0.0253	0.842		0.0253	0.362
		0.0256	0.842		0.0256	0.364
		0.0258	0.841		0.0258	0.365
		0.0261	0.841		0.0261	0.367
		0.0264	0.84		0.0264	0.369
		0.0267	0.84		0.0267	0.371
		0.0269	0.839		0.0269	0.373
		0.0272	0.838		0.0272	0.374
		0.0275	0.838		0.0275	0.376
		0.0278	0.837		0.0278	0.377
		0.0281	0.837		0.0281	0.379
		0.0283	0.836		0.0283	0.38
		0.0286	0.836		0.0286	0.382
		0.0289	0.835		0.0289	0.384
		0.0292	0.834		0.0292	0.385
		0.0294	0.833		0.0294	0.387
		0.0297	0.833		0.0297	0.388
		0.03	0.832		0.03	0.39
		0.0303	0.831		0.0303	0.391
		0.0306	0.83		0.0306	0.392
		0.0308	0.83		0.0308	0.394
		0.0311	0.829		0.0311	0.395
		0.0314	0.829		0.0314	0.397
		0.0317	0.828		0.0317	0.398
		0.0319	0.827		0.0319	0.4
		0.0322	0.826		0.0322	0.401
		0.0325	0.826		0.0325	0.403
		0.0328	0.825		0.0328	0.404
		0.0331	0.824		0.0331	0.405
		0.0333	0.823		0.0333	0.407
		0.0336	0.823		0.0336	0.408
		0.0339	0.822		0.0339	0.409
		0.0342	0.821		0.0342	0.411
		0.0344	0.82		0.0344	0.412
		0.0347	0.82		0.0347	0.414
		0.035	0.819		0.035	0.415
		0.0353	0.818		0.0353	0.416
		0.0356	0.817		0.0356	0.418
		0.0358	0.817		0.0358	0.419
		0.0361	0.816		0.0361	0.421
		0.0364	0.815		0.0364	0.422
		0.0367	0.814		0.0367	0.423
		0.0369	0.814		0.0369	0.424
		0.0372	0.813		0.0372	0.426
		0.0375	0.812		0.0375	0.427
		0.0378	0.811		0.0378	0.428
		0.0381	0.81		0.0381	0.429
		0.0383	0.81		0.0383	0.43
		0.0386	0.809		0.0386	0.431
		0.0389	0.808		0.0389	0.432
		0.0392	0.808		0.0392	0.433
		0.0394	0.807		0.0394	0.435
		0.0397	0.806		0.0397	0.436
		0.04	0.805		0.04	0.437
		0.0403	0.805		0.0403	0.438
		0.0406	0.804		0.0406	0.439
		0.0408	0.803		0.0408	0.44
		0.0411	0.802		0.0411	0.442
		0.0414	0.801		0.0414	0.443
		0.0417	0.8		0.0417	0.444
		0.0419	0.8		0.0419	0.445
		0.0422	0.799		0.0422	0.446
		0.0425	0.798		0.0425	0.447
		0.0428	0.797		0.0428	0.448
		0.0431	0.797		0.0431	0.449
		0.0433	0.796		0.0433	0.45
		0.0436	0.796		0.0436	0.451
		0.0439	0.795		0.0439	0.452
		0.0442	0.794		0.0442	0.453
		0.0444	0.794		0.0444	0.454
		0.0447	0.793		0.0447	0.456
		0.045	0.792		0.045	0.457
		0.0453	0.791		0.0453	0.457
		0.0456	0.79		0.0456	0.459
		0.0458	0.79		0.0458	0.46
		0.0461	0.789		0.0461	0.461
		0.0464	0.788		0.0464	0.462
		0.0467	0.787		0.0467	0.463
		0.0469	0.786		0.0469	0.464
		0.0472	0.786		0.0472	0.465
		0.0475	0.785		0.0475	0.465
		0.0478	0.785		0.0478	0.466
		0.0481	0.784		0.0481	0.467
		0.0483	0.783		0.0483	0.468
		0.0486	0.782		0.0486	0.469
		0.0489	0.782		0.0489	0.47
		0.0492	0.781		0.0492	0.471
		0.0494	0.78		0.0494	0.472
		0.0497	0.779		0.0497	0.473
		0.05	0.778		0.05	0.474
		0.0503	0.778		0.0503	0.475
		0.0506	0.777		0.0506	0.476
		0.0508	0.776		0.0508	0.477
		0.0511	0.776		0.0511	0.478
		0.0514	0.775		0.0514	0.479
		0.0517	0.774		0.0517	0.479
		0.0519	0.774		0.0519	0.48
		0.0522	0.773		0.0522	0.481
		0.0525	0.772		0.0525	0.482
		0.0528	0.772		0.0528	0.483
		0.0531	0.771		0.0531	0.484
		0.0533	0.77		0.0533	0.484
		0.0536	0.77		0.0536	0.485
		0.0539	0.769		0.0539	0.486
		0.0542	0.769		0.0542	0.487
		0.0544	0.768		0.0544	0.488
		0.0547	0.767		0.0547	0.489
		0.055	0.767		0.055	0.49
		0.0553	0.766		0.0553	0.49
		0.0556	0.765		0.0556	0.491
		0.0558	0.765		0.0558	0.492
		0.0561	0.764		0.0561	0.493
		0.0564	0.763		0.0564	0.494
		0.0567	0.763		0.0567	0.495
		0.0569	0.762		0.0569	0.495
		0.0572	0.761		0.0572	0.496
		0.0575	0.761		0.0575	0.497
		0.0578	0.761		0.0578	0.498
		0.0581	0.76		0.0581	0.498
		0.0583	0.759		0.0583	0.499
		0.0586	0.758		0.0586	0.5
		0.0589	0.758		0.0589	0.5
		0.0592	0.757		0.0592	0.501
		0.0594	0.756		0.0594	0.502
		0.0597	0.756		0.0597	0.503
		0.06	0.755		0.06	0.504
		0.0603	0.755		0.0603	0.504
		0.0606	0.754		0.0606	0.505
		0.0608	0.753		0.0608	0.506
		0.0611	0.753		0.0611	0.507
		0.0614	0.752		0.0614	0.507
		0.0617	0.752		0.0617	0.508
		0.0619	0.751		0.0619	0.509
		0.0622	0.75		0.0622	0.51
		0.0625	0.75		0.0625	0.51
		0.0628	0.749		0.0628	0.511
		0.0631	0.749		0.0631	0.512
		0.0633	0.749		0.0633	0.513
		0.0636	0.748		0.0636	0.514
		0.0639	0.747		0.0639	0.514
		0.0642	0.746		0.0642	0.515
		0.0644	0.746		0.0644	0.515
		0.0647	0.745		0.0647	0.516
		0.065	0.745		0.065	0.517
		0.0653	0.744		0.0653	0.518
		0.0656	0.744		0.0656	0.519
		0.0658	0.743		0.0658	0.519
		0.0661	0.743		0.0661	0.52
		0.0664	0.742		0.0664	0.521
		0.0667	0.742		0.0667	0.521
		0.0669	0.741		0.0669	0.522
		0.0672	0.741		0.0672	0.522
		0.0675	0.74		0.0675	0.523
		0.0678	0.739		0.0678	0.524
		0.0681	0.739		0.0681	0.525
		0.0683	0.738		0.0683	0.526
		0.0686	0.738		0.0686	0.526
		0.0689	0.737		0.0689	0.527
		0.0692	0.737		0.0692	0.528
		0.0694	0.736		0.0694	0.528
		0.0697	0.736		0.0697	0.529
		0.07	0.735		0.07	0.53
		0.0703	0.735		0.0703	0.53
		0.0706	0.734		0.0706	0.531
		0.0708	0.734		0.0708	0.531
		0.0711	0.733		0.0711	0.532
		0.0714	0.733		0.0714	0.533
		0.0717	0.732		0.0717	0.533
		0.0719	0.732		0.0719	0.534
		0.0722	0.731		0.0722	0.535
		0.0725	0.731		0.0725	0.535
		0.0728	0.73		0.0728	0.536
		0.0731	0.73		0.0731	0.537
		0.0733	0.729		0.0733	0.537
		0.0736	0.729		0.0736	0.538
		0.0739	0.728		0.0739	0.538
		0.0742	0.728		0.0742	0.539
		0.0744	0.727		0.0744	0.54
		0.0747	0.727		0.0747	0.54
		0.075	0.726		0.075	0.541
		0.0753	0.726		0.0753	0.542
		0.0756	0.725		0.0756	0.542
		0.0758	0.725		0.0758	0.543
		0.0761	0.724		0.0761	0.544
		0.0764	0.724		0.0764	0.544
		0.0767	0.723		0.0767	0.545
		0.0769	0.723		0.0769	0.545
		0.0772	0.722		0.0772	0.546
		0.0775	0.722		0.0775	0.547
		0.0778	0.721		0.0778	0.547
		0.0781	0.721		0.0781	0.547
		0.0783	0.721		0.0783	0.548
		0.0786	0.72		0.0786	0.549
		0.0789	0.72		0.0789	0.549
		0.0792	0.719		0.0792	0.55
		0.0794	0.719		0.0794	0.551
		0.0797	0.718		0.0797	0.551
		0.08	0.718		0.08	0.552
		0.0803	0.717		0.0803	0.553
		0.0806	0.717		0.0806	0.553
		0.0808	0.716		0.0808	0.554
		0.0811	0.716		0.0811	0.554
		0.0814	0.715		0.0814	0.555
		0.0817	0.715		0.0817	0.555
		0.0819	0.715		0.0819	0.556
		0.0822	0.714		0.0822	0.556
		0.0825	0.714		0.0825	0.557
		0.0828	0.713		0.0828	0.557
		0.0831	0.713		0.0831	0.558
		0.0833	0.712		0.0833	0.558
		0.0836	0.712		0.0836	0.559
		0.0839	0.712		0.0839	0.56
		0.0842	0.711		0.0842	0.56
		0.0844	0.711		0.0844	0.561
		0.0847	0.711		0.0847	0.561
		0.085	0.711		0.085	0.562
		0.0853	0.71		0.0853	0.563
		0.0856	0.71		0.0856	0.563
		0.0858	0.709		0.0858	0.563
		0.0861	0.709		0.0861	0.564
		0.0864	0.708		0.0864	0.565
		0.0867	0.708		0.0867	0.565
		0.0869	0.707		0.0869	0.566
		0.0872	0.707		0.0872	0.566
		0.0875	0.706		0.0875	0.567
		0.0878	0.706		0.0878	0.567
		0.0881	0.706		0.0881	0.568
		0.0883	0.705		0.0883	0.568
		0.0886	0.705		0.0886	0.569
		0.0889	0.705		0.0889	0.57
		0.0892	0.704		0.0892	0.57
		0.0894	0.704		0.0894	0.57
		0.0897	0.704		0.0897	0.571
		0.09	0.703		0.09	0.571
		0.0903	0.703		0.0903	0.572
		0.0906	0.703		0.0906	0.572
		0.0908	0.702		0.0908	0.573
		0.0911	0.702		0.0911	0.573
		0.0914	0.701		0.0914	0.574
		0.0917	0.701		0.0917	0.575
		0.0919	0.7		0.0919	0.575
		0.0922	0.7		0.0922	0.575
		0.0925	0.7		0.0925	0.576
		0.0928	0.699		0.0928	0.576
		0.0931	0.699		0.0931	0.577
		0.0933	0.698		0.0933	0.578
		0.0936	0.698		0.0936	0.578
		0.0939	0.698		0.0939	0.579
		0.0942	0.697		0.0942	0.579
		0.0944	0.697		0.0944	0.58
		0.0947	0.696		0.0947	0.58
		0.095	0.696		0.095	0.58
		0.0953	0.696		0.0953	0.581
		0.0956	0.695		0.0956	0.582
		0.0958	0.695		0.0958	0.582
		0.0961	0.694		0.0961	0.583
		0.0964	0.694		0.0964	0.583
		0.0967	0.694		0.0967	0.584
		0.0969	0.693		0.0969	0.584
		0.0972	0.693		0.0972	0.585
		0.0975	0.692		0.0975	0.585
		0.0978	0.692		0.0978	0.586
		0.0981	0.692		0.0981	0.586
		0.0983	0.692		0.0983	0.586
		0.0986	0.691		0.0986	0.587
		0.0989	0.691		0.0989	0.588
		0.0992	0.69		0.0992	0.588
		0.0994	0.69		0.0994	0.588
		0.0997	0.69		0.0997	0.589
		0.1	0.689		0.1	0.589
		0.1003	0.689		0.1003	0.59
		0.1006	0.689		0.1006	0.59
		0.1008	0.688		0.1008	0.59
		0.1011	0.688		0.1011	0.591
		0.1014	0.688		0.1014	0.591
		0.1017	0.687		0.1017	0.592
		0.1019	0.687		0.1019	0.592
		0.1022	0.687		0.1022	0.593
		0.1025	0.687		0.1025	0.593
		0.1028	0.686		0.1028	0.594
		0.1031	0.686		0.1031	0.594
		0.1033	0.685		0.1033	0.595
		0.1036	0.685		0.1036	0.595
		0.1039	0.685		0.1039	0.596
		0.1042	0.685		0.1042	0.596
		0.1044	0.684		0.1044	0.597
		0.1047	0.684		0.1047	0.597
		0.105	0.683		0.105	0.598
		0.1053	0.683		0.1053	0.598
		0.1056	0.683		0.1056	0.599
		0.1058	0.682		0.1058	0.599
		0.1061	0.682		0.1061	0.599
		0.1064	0.682		0.1064	0.599
		0.1067	0.681		0.1067	0.6
		0.1069	0.681		0.1069	0.6
		0.1072	0.681		0.1072	0.601
		0.1075	0.68		0.1075	0.601
		0.1078	0.68		0.1078	0.601
		0.1081	0.68		0.1081	0.602
		0.1083	0.679		0.1083	0.602
		0.1086	0.679		0.1086	0.602
		0.1089	0.679		0.1089	0.603
		0.1092	0.679		0.1092	0.603
		0.1094	0.678		0.1094	0.604
		0.1097	0.678		0.1097	0.604
		0.11	0.678		0.11	0.605
		0.1103	0.677		0.1103	0.605
		0.1106	0.677		0.1106	0.606
		0.1108	0.677		0.1108	0.606
		0.1111	0.676		0.1111	0.607
		0.1114	0.676		0.1114	0.607
		0.1117	0.676		0.1117	0.607
		0.1119	0.675		0.1119	0.608
		0.1122	0.675		0.1122	0.609
		0.1125	0.675		0.1125	0.609
		0.1128	0.675		0.1128	0.609
		0.1131	0.674		0.1131	0.609
		0.1133	0.674		0.1133	0.61
		0.1136	0.674		0.1136	0.61
		0.1139	0.673		0.1139	0.611
		0.1142	0.673		0.1142	0.611
		0.1144	0.673		0.1144	0.612
		0.1147	0.672		0.1147	0.612
		0.115	0.672		0.115	0.613
		0.1153	0.672		0.1153	0.613
		0.1156	0.671		0.1156	0.613
		0.1158	0.671		0.1158	0.614
		0.1161	0.671		0.1161	0.614
		0.1164	0.67		0.1164	0.614
		0.1167	0.67		0.1167	0.615
		0.1169	0.67		0.1169	0.616
		0.1172	0.67		0.1172	0.616
		0.1175	0.669		0.1175	0.617
		0.1178	0.669		0.1178	0.617
		0.1181	0.668		0.1181	0.617
		0.1183	0.668		0.1183	0.618
		0.1186	0.668		0.1186	0.618
		0.1189	0.668		0.1189	0.619
		0.1192	0.667		0.1192	0.619
		0.1194	0.667		0.1194	0.619
		0.1197	0.667		0.1197	0.62
		0.12	0.666		0.12	0.62
		0.1203	0.666		0.1203	0.621
		0.1206	0.666		0.1206	0.621
		0.1208	0.666		0.1208	0.621
		0.1211	0.665		0.1211	0.622
		0.1214	0.665		0.1214	0.622
		0.1217	0.665		0.1217	0.623
		0.1219	0.665		0.1219	0.623
		0.1222	0.664		0.1222	0.623
		0.1225	0.664		0.1225	0.623
		0.1228	0.664		0.1228	0.624
		0.1231	0.663		0.1231	0.624
		0.1233	0.663		0.1233	0.625
		0.1236	0.663		0.1236	0.625
		0.1239	0.662		0.1239	0.625
		0.1242	0.662		0.1242	0.625
		0.1244	0.662		0.1244	0.626
		0.1247	0.661		0.1247	0.627
		0.125	0.661		0.125	0.626
		0.1253	0.661		0.1253	0.627
		0.1256	0.661		0.1256	0.627
		0.1258	0.66		0.1258	0.628
		0.1261	0.66		0.1261	0.628
		0.1264	0.66		0.1264	0.628
		0.1267	0.659		0.1267	0.629
		0.1269	0.659		0.1269	0.629
		0.1272	0.659		0.1272	0.629
		0.1275	0.658		0.1275	0.63
		0.1278	0.658		0.1278	0.63
		0.1281	0.658		0.1281	0.63
		0.1283	0.658		0.1283	0.631
		0.1286	0.657		0.1286	0.631
		0.1289	0.657		0.1289	0.632
		0.1292	0.657		0.1292	0.632
		0.1294	0.656		0.1294	0.633
		0.1297	0.656		0.1297	0.633
		0.13	0.656		0.13	0.633
		0.1303	0.656		0.1303	0.634
		0.1306	0.655		0.1306	0.634
		0.1308	0.655		0.1308	0.634
		0.1311	0.655		0.1311	0.635
		0.1314	0.654		0.1314	0.635
		0.1317	0.654		0.1317	0.635
		0.1319	0.654		0.1319	0.636
		0.1322	0.654		0.1322	0.636
		0.1325	0.653		0.1325	0.636
		0.1328	0.653		0.1328	0.637
		0.1331	0.653		0.1331	0.637
		0.1333	0.652		0.1333	0.637
		0.1336	0.652		0.1336	0.638
		0.1339	0.652		0.1339	0.638
		0.1342	0.651		0.1342	0.639
		0.1344	0.651		0.1344	0.639
		0.1347	0.651		0.1347	0.639
		0.135	0.651		0.135	0.639
		0.1353	0.65		0.1353	0.64
		0.1356	0.65		0.1356	0.64
		0.1358	0.65		0.1358	0.641
		0.1361	0.65		0.1361	0.641
		0.1364	0.649		0.1364	0.642
		0.1367	0.649		0.1367	0.641
		0.1369	0.649		0.1369	0.642
		0.1372	0.649		0.1372	0.642
		0.1375	0.648		0.1375	0.642
		0.1378	0.648		0.1378	0.643
		0.1381	0.648		0.1381	0.643
		0.1383	0.647		0.1383	0.643
		0.1386	0.647		0.1386	0.644
		0.1389	0.647		0.1389	0.644
		0.1392	0.647		0.1392	0.644
		0.1394	0.646		0.1394	0.645
		0.1397	0.646		0.1397	0.645
		0.14	0.646		0.14	0.646
		0.1403	0.646		0.1403	0.646
		0.1406	0.645		0.1406	0.646
		0.1408	0.645		0.1408	0.647
		0.1411	0.645		0.1411	0.647
		0.1414	0.644		0.1414	0.647
		0.1417	0.644		0.1417	0.648
		0.1419	0.644		0.1419	0.648
		0.1422	0.644		0.1422	0.648
		0.1425	0.643		0.1425	0.649
		0.1428	0.643		0.1428	0.649
		0.1431	0.643		0.1431	0.649
		0.1433	0.643		0.1433	0.65
		0.1436	0.642		0.1436	0.65
		0.1439	0.642		0.1439	0.65
		0.1442	0.642		0.1442	0.65
		0.1444	0.642		0.1444	0.651
		0.1447	0.642		0.1447	0.651
		0.145	0.642		0.145	0.651
		0.1453	0.642		0.1453	0.651
		0.1456	0.642		0.1456	0.652
		0.1458	0.641		0.1458	0.652
		0.1461	0.641		0.1461	0.652
		0.1464	0.641		0.1464	0.653
		0.1467	0.64		0.1467	0.653
		0.1469	0.64		0.1469	0.654
		0.1472	0.64		0.1472	0.654
		0.1475	0.639		0.1475	0.654
		0.1478	0.639		0.1478	0.654
		0.1481	0.639		0.1481	0.655
		0.1483	0.639		0.1483	0.655
		0.1486	0.638		0.1486	0.655
		0.1489	0.638		0.1489	0.656
		0.1492	0.638		0.1492	0.656
		0.1494	0.637		0.1494	0.656
		0.1497	0.637		0.1497	0.657
		0.15	0.637		0.15	0.657
		0.1503	0.637		0.1503	0.658
		0.1506	0.636		0.1506	0.658
		0.1508	0.636		0.1508	0.658
		0.1511	0.636		0.1511	0.658
		0.1514	0.636		0.1514	0.659
		0.1517	0.635		0.1517	0.659
		0.1519	0.635		0.1519	0.66
		0.1522	0.635		0.1522	0.66
		0.1525	0.635		0.1525	0.66
		0.1528	0.634		0.1528	0.66
		0.1531	0.634		0.1531	0.661
		0.1533	0.634		0.1533	0.661
		0.1536	0.634		0.1536	0.661
		0.1539	0.633		0.1539	0.662
		0.1542	0.633		0.1542	0.662
		0.1544	0.633		0.1544	0.662
		0.1547	0.633		0.1547	0.663
		0.155	0.632		0.155	0.663
		0.1553	0.632		0.1553	0.664
		0.1556	0.632		0.1556	0.664
		0.1558	0.632		0.1558	0.664
		0.1561	0.632		0.1561	0.664
		0.1564	0.632		0.1564	0.665
		0.1567	0.632		0.1567	0.665
		0.1569	0.631		0.1569	0.665
		0.1572	0.631		0.1572	0.665
		0.1575	0.631		0.1575	0.666
		0.1578	0.631		0.1578	0.666
		0.1581	0.631		0.1581	0.666
		0.1583	0.631		0.1583	0.667
		0.1586	0.63		0.1586	0.667
		0.1589	0.63		0.1589	0.667
		0.1592	0.63		0.1592	0.668
		0.1594	0.63		0.1594	0.668
		0.1597	0.629		0.1597	0.668
		0.16	0.629		0.16	0.669
		0.1603	0.629		0.1603	0.669
		0.1606	0.629		0.1606	0.67
		0.1608	0.628		0.1608	0.67
		0.1611	0.628		0.1611	0.67
		0.1614	0.628		0.1614	0.67
		0.1617	0.628		0.1617	0.671
		0.1619	0.627		0.1619	0.671
		0.1622	0.627		0.1622	0.671
		0.1625	0.627		0.1625	0.672
		0.1628	0.627		0.1628	0.672
		0.1631	0.627		0.1631	0.673
		0.1633	0.626		0.1633	0.672
		0.1636	0.626		0.1636	0.673
		0.1639	0.626		0.1639	0.673
		0.1642	0.626		0.1642	0.673
		0.1644	0.625		0.1644	0.674
		0.1647	0.625		0.1647	0.674
		0.165	0.625		0.165	0.675
		0.1653	0.625		0.1653	0.675
		0.1656	0.624		0.1656	0.675
		0.1658	0.624		0.1658	0.676
		0.1661	0.624		0.1661	0.676
		0.1664	0.624		0.1664	0.676
		0.1667	0.623		0.1667	0.677
		0.1669	0.623		0.1669	0.677
		0.1672	0.623		0.1672	0.677
		0.1675	0.623		0.1675	0.677
		0.1678	0.623		0.1678	0.678
		0.1681	0.622		0.1681	0.678
		0.1683	0.622		0.1683	0.678
		0.1686	0.622		0.1686	0.679
		0.1689	0.622		0.1689	0.679
		0.1692	0.621		0.1692	0.679
		0.1694	0.621		0.1694	0.68
		0.1697	0.621		0.1697	0.68
		0.17	0.621		0.17	0.68
		0.1703	0.621		0.1703	0.681
		0.1706	0.62		0.1706	0.681
		0.1708	0.62		0.1708	0.682
		0.1711	0.62		0.1711	0.682
		0.1714	0.62		0.1714	0.682
		0.1717	0.62		0.1717	0.682
		0.1719	0.619		0.1719	0.682
		0.1722	0.619		0.1722	0.683
		0.1725	0.619		0.1725	0.683
		0.1728	0.619		0.1728	0.683
		0.1731	0.618		0.1731	0.684
		0.1733	0.618		0.1733	0.684
		0.1736	0.618		0.1736	0.685
		0.1739	0.618		0.1739	0.685
		0.1742	0.618		0.1742	0.685
		0.1744	0.617		0.1744	0.686
		0.1747	0.617		0.1747	0.686
		0.175	0.617		0.175	0.686
		0.1753	0.616		0.1753	0.686
		0.1756	0.616		0.1756	0.687
		0.1758	0.616		0.1758	0.687
		0.1761	0.616		0.1761	0.687
		0.1764	0.616		0.1764	0.688
		0.1767	0.616		0.1767	0.689
		0.1769	0.615		0.1769	0.689
		0.1772	0.615		0.1772	0.689
		0.1775	0.615		0.1775	0.689
		0.1778	0.614		0.1778	0.689
		0.1781	0.614		0.1781	0.69
		0.1783	0.614		0.1783	0.69
		0.1786	0.614		0.1786	0.691
		0.1789	0.613		0.1789	0.691
		0.1792	0.613		0.1792	0.691
		0.1794	0.613		0.1794	0.692
		0.1797	0.613		0.1797	0.692
		0.18	0.613		0.18	0.692
		0.1803	0.612		0.1803	0.692
		0.1806	0.612		0.1806	0.693
		0.1808	0.612		0.1808	0.693
		0.1811	0.612		0.1811	0.693
		0.1814	0.611		0.1814	0.693
		0.1817	0.611		0.1817	0.693
		0.1819	0.611		0.1819	0.694
		0.1822	0.611		0.1822	0.695
		0.1825	0.611		0.1825	0.695
		0.1828	0.61		0.1828	0.696
		0.1831	0.61		0.1831	0.696
		0.1833	0.61		0.1833	0.697
		0.1836	0.61		0.1836	0.696
		0.1839	0.61		0.1839	0.697
		0.1842	0.609		0.1842	0.697
		0.1844	0.609		0.1844	0.697
		0.1847	0.609		0.1847	0.698
		0.185	0.609		0.185	0.698
		0.1853	0.609		0.1853	0.698
		0.1856	0.608		0.1856	0.699
		0.1858	0.608		0.1858	0.699
		0.1861	0.608		0.1861	0.699
		0.1864	0.608		0.1864	0.699
		0.1867	0.607		0.1867	0.699
		0.1869	0.607		0.1869	0.7
		0.1872	0.607		0.1872	0.7
		0.1875	0.607		0.1875	0.7
		0.1878	0.607		0.1878	0.701
		0.1881	0.606		0.1881	0.701
		0.1883	0.606		0.1883	0.701
		0.1886	0.606		0.1886	0.701
		0.1889	0.606		0.1889	0.701
		0.1892	0.605		0.1892	0.702
		0.1894	0.605		0.1894	0.702
		0.1897	0.605		0.1897	0.703
		0.19	0.605		0.19	0.703
		0.1903	0.605		0.1903	0.703
		0.1906	0.604		0.1906	0.703
		0.1908	0.604		0.1908	0.704
		0.1911	0.604		0.1911	0.704
		0.1914	0.604		0.1914	0.704
		0.1917	0.604		0.1917	0.704
		0.1919	0.603		0.1919	0.705
		0.1922	0.603		0.1922	0.705
		0.1925	0.603		0.1925	0.705
		0.1928	0.603		0.1928	0.706
		0.1931	0.603		0.1931	0.706
		0.1933	0.602		0.1933	0.706
		0.1936	0.602		0.1936	0.707
		0.1939	0.602		0.1939	0.707
		0.1942	0.602		0.1942	0.707
		0.1944	0.602		0.1944	0.708
		0.1947	0.601		0.1947	0.708
		0.195	0.601		0.195	0.708
		0.1953	0.601		0.1953	0.708
		0.1956	0.601		0.1956	0.709
		0.1958	0.601		0.1958	0.709
		0.1961	0.601		0.1961	0.709
		0.1964	0.601		0.1964	0.71
		0.1967	0.601		0.1967	0.71
		0.1969	0.601		0.1969	0.711
		0.1972	0.601		0.1972	0.711
		0.1975	0.601		0.1975	0.711
		0.1978	0.6		0.1978	0.711
		0.1981	0.6		0.1981	0.712
		0.1983	0.6		0.1983	0.712
		0.1986	0.599		0.1986	0.713
		0.1989	0.599		0.1989	0.713
		0.1992	0.599		0.1992	0.713
		0.1994	0.599		0.1994	0.713
		0.1997	0.599		0.1997	0.714
		0.2	0.599		0.2	0.714
		0.2003	0.598		0.2003	0.715
		0.2006	0.598		0.2006	0.715
		0.2008	0.598		0.2008	0.715
		0.2011	0.598		0.2011	0.715
		0.2014	0.598		0.2014	0.716
		0.2017	0.597		0.2017	0.716
		0.2019	0.597		0.2019	0.716
		0.2022	0.597		0.2022	0.717
		0.2025	0.597		0.2025	0.717
		0.2028	0.596		0.2028	0.717
		0.2031	0.596		0.2031	0.718
		0.2033	0.596		0.2033	0.718
		0.2036	0.596		0.2036	0.718
		0.2039	0.596		0.2039	0.719
		0.2042	0.595		0.2042	0.719
		0.2044	0.595		0.2044	0.719
		0.2047	0.595		0.2047	0.72
		0.205	0.595		0.205	0.719
		0.2053	0.595		0.2053	0.72
		0.2056	0.594		0.2056	0.72
		0.2058	0.594		0.2058	0.72
		0.2061	0.594		0.2061	0.721
		0.2064	0.594		0.2064	0.721
		0.2067	0.594		0.2067	0.721
		0.2069	0.593		0.2069	0.722
		0.2072	0.593		0.2072	0.722
		0.2075	0.593		0.2075	0.723
		0.2078	0.593		0.2078	0.723
		0.2081	0.593		0.2081	0.723
		0.2083	0.592		0.2083	0.723
		0.2086	0.592		0.2086	0.724
		0.2089	0.592		0.2089	0.724
		0.2092	0.592		0.2092	0.725
		0.2094	0.592		0.2094	0.725
		0.2097	0.592		0.2097	0.725
		0.21	0.591		0.21	0.725
		0.2103	0.591		0.2103	0.726
		0.2106	0.591		0.2106	0.726
		0.2108	0.591		0.2108	0.726
		0.2111	0.59		0.2111	0.726
		0.2114	0.59		0.2114	0.726
		0.2117	0.59		0.2117	0.727
		0.2119	0.59		0.2119	0.727
		0.2122	0.59		0.2122	0.727
		0.2125	0.59		0.2125	0.728
		0.2128	0.589		0.2128	0.728
		0.2131	0.589		0.2131	0.728
		0.2133	0.589		0.2133	0.729
		0.2136	0.589		0.2136	0.729
		0.2139	0.589		0.2139	0.729
		0.2142	0.588		0.2142	0.73
		0.2144	0.588		0.2144	0.73
		0.2147	0.588		0.2147	0.73
		0.215	0.588		0.215	0.731
		0.2153	0.588		0.2153	0.731
		0.2156	0.587		0.2156	0.731
		0.2158	0.587		0.2158	0.731
		0.2161	0.587		0.2161	0.732
		0.2164	0.587		0.2164	0.732
		0.2167	0.587		0.2167	0.732
		0.2169	0.587		0.2169	0.732
		0.2172	0.586		0.2172	0.733
		0.2175	0.586		0.2175	0.733
		0.2178	0.586		0.2178	0.733
		0.2181	0.586		0.2181	0.734
		0.2183	0.586		0.2183	0.734
		0.2186	0.585		0.2186	0.734
		0.2189	0.585		0.2189	0.735
		0.2192	0.585		0.2192	0.735
		0.2194	0.585		0.2194	0.735
		0.2197	0.585		0.2197	0.735
		0.22	0.585		0.22	0.736
		0.2203	0.585		0.2203	0.736
		0.2206	0.584		0.2206	0.736
		0.2208	0.584		0.2208	0.737
		0.2211	0.584		0.2211	0.737
		0.2214	0.584		0.2214	0.737
		0.2217	0.584		0.2217	0.737
		0.2219	0.584		0.2219	0.737
		0.2222	0.583		0.2222	0.738
		0.2225	0.583		0.2225	0.738
		0.2228	0.583		0.2228	0.739
		0.2231	0.583		0.2231	0.739
		0.2233	0.583		0.2233	0.739
		0.2236	0.582		0.2236	0.739
		0.2239	0.582		0.2239	0.74
		0.2242	0.582		0.2242	0.74
		0.2244	0.582		0.2244	0.74
		0.2247	0.582		0.2247	0.741
		0.225	0.582		0.225	0.741
		0.2253	0.581		0.2253	0.742
		0.2256	0.581		0.2256	0.741
		0.2258	0.581		0.2258	0.742
		0.2261	0.581		0.2261	0.742
		0.2264	0.58		0.2264	0.742
		0.2267	0.58		0.2267	0.742
		0.2269	0.58		0.2269	0.742
		0.2272	0.58		0.2272	0.743
		0.2275	0.58		0.2275	0.743
		0.2278	0.58		0.2278	0.744
		0.2281	0.579		0.2281	0.744
		0.2283	0.579		0.2283	0.744
		0.2286	0.579		0.2286	0.744
		0.2289	0.579		0.2289	0.745
		0.2292	0.579		0.2292	0.745
		0.2294	0.579		0.2294	0.745
		0.2297	0.578		0.2297	0.745
		0.23	0.578		0.23	0.746
		0.2303	0.578		0.2303	0.746
		0.2306	0.578		0.2306	0.746
		0.2308	0.578		0.2308	0.746
		0.2311	0.578		0.2311	0.747
		0.2314	0.578		0.2314	0.747
		0.2317	0.577		0.2317	0.747
		0.2319	0.577		0.2319	0.747
		0.2322	0.577		0.2322	0.747
		0.2325	0.577		0.2325	0.748
		0.2328	0.577		0.2328	0.749
		0.2331	0.577		0.2331	0.749
		0.2333	0.577		0.2333	0.749
		0.2336	0.577		0.2336	0.749
		0.2339	0.576		0.2339	0.75
		0.2342	0.576		0.2342	0.75
		0.2344	0.576		0.2344	0.751
		0.2347	0.576		0.2347	0.751
		0.235	0.575		0.235	0.751
		0.2353	0.575		0.2353	0.751
		0.2356	0.575		0.2356	0.751
		0.2358	0.575		0.2358	0.751
		0.2361	0.575		0.2361	0.752
		0.2364	0.575		0.2364	0.752
		0.2367	0.575		0.2367	0.752
		0.2369	0.575		0.2369	0.752
		0.2372	0.574		0.2372	0.753
		0.2375	0.574		0.2375	0.753
		0.2378	0.574		0.2378	0.753
		0.2381	0.574		0.2381	0.754
		0.2383	0.574		0.2383	0.754
		0.2386	0.573		0.2386	0.755
		0.2389	0.573		0.2389	0.755
		0.2392	0.573		0.2392	0.755
		0.2394	0.573		0.2394	0.755
		0.2397	0.573		0.2397	0.756
		0.24	0.573		0.24	0.756
		0.2403	0.572		0.2403	0.756
		0.2406	0.572		0.2406	0.756
		0.2408	0.572		0.2408	0.757
		0.2411	0.572		0.2411	0.757
		0.2414	0.572		0.2414	0.758
		0.2417	0.572		0.2417	0.758
		0.2419	0.571		0.2419	0.758
		0.2422	0.571		0.2422	0.758
		0.2425	0.571		0.2425	0.759
		0.2428	0.571		0.2428	0.759
		0.2431	0.571		0.2431	0.76
		0.2433	0.571		0.2433	0.76
		0.2436	0.571		0.2436	0.761
		0.2439	0.57		0.2439	0.761
		0.2442	0.57		0.2442	0.761
		0.2444	0.57		0.2444	0.761
		0.2447	0.57		0.2447	0.761
		0.245	0.57		0.245	0.762
		0.2453	0.569		0.2453	0.762
		0.2456	0.569		0.2456	0.762
		0.2458	0.569		0.2458	0.763
		0.2461	0.569		0.2461	0.763
		0.2464	0.569		0.2464	0.763
		0.2467	0.569		0.2467	0.764
		0.2469	0.568		0.2469	0.764
		0.2472	0.568		0.2472	0.764
		0.2475	0.568		0.2475	0.764
		0.2478	0.568		0.2478	0.765
		0.2481	0.568		0.2481	0.765
		0.2483	0.568		0.2483	0.765
		0.2486	0.568		0.2486	0.765
		0.2489	0.567		0.2489	0.765
		0.2492	0.567		0.2492	0.766
		0.2494	0.567		0.2494	0.766
		0.2497	0.567		0.2497	0.767
		0.25	0.567		0.25	0.767
		0.2503	0.567		0.2503	0.767
		0.2506	0.566		0.2506	0.768
		0.2508	0.566		0.2508	0.768
		0.2511	0.566		0.2511	0.768
		0.2514	0.566		0.2514	0.769
		0.2517	0.566		0.2517	0.769
		0.2519	0.566		0.2519	0.769
		0.2522	0.566		0.2522	0.769
		0.2525	0.565		0.2525	0.769
		0.2528	0.565		0.2528	0.77
		0.2531	0.565		0.2531	0.77
		0.2533	0.565		0.2533	0.771
		0.2536	0.565		0.2536	0.771
		0.2539	0.565		0.2539	0.771
		0.2542	0.564		0.2542	0.771
		0.2544	0.564		0.2544	0.771
		0.2547	0.564		0.2547	0.771
		0.255	0.564		0.255	0.772
		0.2553	0.564		0.2553	0.772
		0.2556	0.564		0.2556	0.772
		0.2558	0.563		0.2558	0.772
		0.2561	0.563		0.2561	0.773
		0.2564	0.563		0.2564	0.774
		0.2567	0.563		0.2567	0.773
		0.2569	0.563		0.2569	0.774
		0.2572	0.563		0.2572	0.774
		0.2575	0.563		0.2575	0.775
		0.2578	0.562		0.2578	0.775
		0.2581	0.562		0.2581	0.775
		0.2583	0.562		0.2583	0.776
		0.2586	0.562		0.2586	0.776
		0.2589	0.562		0.2589	0.777
		0.2592	0.562		0.2592	0.777
		0.2594	0.562		0.2594	0.777
		0.2597	0.562		0.2597	0.777
		0.26	0.561		0.26	0.778
		0.2603	0.561		0.2603	0.778
		0.2606	0.561		0.2606	0.778
		0.2608	0.561		0.2608	0.778
		0.2611	0.561		0.2611	0.779
		0.2614	0.561		0.2614	0.779
		0.2617	0.561		0.2617	0.779
		0.2619	0.561		0.2619	0.78
		0.2622	0.561		0.2622	0.78
		0.2625	0.561		0.2625	0.78
		0.2628	0.56		0.2628	0.78
		0.2631	0.56		0.2631	0.78
		0.2633	0.56		0.2633	0.781
		0.2636	0.56		0.2636	0.781
		0.2639	0.56		0.2639	0.781
		0.2642	0.559		0.2642	0.781
		0.2644	0.559		0.2644	0.782
		0.2647	0.559		0.2647	0.782
		0.265	0.559		0.265	0.783
		0.2653	0.559		0.2653	0.783
		0.2656	0.559		0.2656	0.784
		0.2658	0.558		0.2658	0.784
		0.2661	0.558		0.2661	0.785
		0.2664	0.558		0.2664	0.785
		0.2667	0.558		0.2667	0.784
		0.2669	0.558		0.2669	0.785
		0.2672	0.558		0.2672	0.785
		0.2675	0.558		0.2675	0.785
		0.2678	0.557		0.2678	0.786
		0.2681	0.557		0.2681	0.786
		0.2683	0.557		0.2683	0.786
		0.2686	0.557		0.2686	0.787
		0.2689	0.557		0.2689	0.787
		0.2692	0.557		0.2692	0.788
		0.2694	0.556		0.2694	0.788
		0.2697	0.556		0.2697	0.788
		0.27	0.556		0.27	0.788
		0.2703	0.556		0.2703	0.788
		0.2706	0.556		0.2706	0.788
		0.2708	0.556		0.2708	0.789
		0.2711	0.555		0.2711	0.789
		0.2714	0.555		0.2714	0.789
		0.2717	0.555		0.2717	0.789
		0.2719	0.555		0.2719	0.79
		0.2722	0.555		0.2722	0.79
		0.2725	0.555		0.2725	0.79
		0.2728	0.554		0.2728	0.79
		0.2731	0.554		0.2731	0.791
		0.2733	0.554		0.2733	0.791
		0.2736	0.554		0.2736	0.791
		0.2739	0.554		0.2739	0.792
		0.2742	0.554		0.2742	0.792
		0.2744	0.554		0.2744	0.792
		0.2747	0.554		0.2747	0.792
		0.275	0.554		0.275	0.793
		0.2753	0.554		0.2753	0.793
		0.2756	0.553		0.2756	0.793
		0.2758	0.553		0.2758	0.793
		0.2761	0.553		0.2761	0.794
		0.2764	0.553		0.2764	0.794
		0.2767	0.553		0.2767	0.794
		0.2769	0.552		0.2769	0.795
		0.2772	0.552		0.2772	0.795
		0.2775	0.552		0.2775	0.795
		0.2778	0.552		0.2778	0.795
		0.2781	0.552		0.2781	0.796
		0.2783	0.552		0.2783	0.796
		0.2786	0.551		0.2786	0.796
		0.2789	0.551		0.2789	0.797
		0.2792	0.551		0.2792	0.797
		0.2794	0.551		0.2794	0.798
		0.2797	0.551		0.2797	0.798
		0.28	0.551		0.28	0.798
		0.2803	0.551		0.2803	0.798
		0.2806	0.55		0.2806	0.798
		0.2808	0.55		0.2808	0.799
		0.2811	0.55		0.2811	0.799
		0.2814	0.55		0.2814	0.799
		0.2817	0.55		0.2817	0.8
		0.2819	0.549		0.2819	0.8
		0.2822	0.549		0.2822	0.801
		0.2825	0.549		0.2825	0.801
		0.2828	0.549		0.2828	0.801
		0.2831	0.549		0.2831	0.802
		0.2833	0.549		0.2833	0.802
		0.2836	0.549		0.2836	0.803
		0.2839	0.549		0.2839	0.803
		0.2842	0.548		0.2842	0.803
		0.2844	0.548		0.2844	0.803
		0.2847	0.548		0.2847	0.803
		0.285	0.548		0.285	0.803
		0.2853	0.548		0.2853	0.804
		0.2856	0.548		0.2856	0.805
		0.2858	0.548		0.2858	0.804
		0.2861	0.548		0.2861	0.805
		0.2864	0.547		0.2864	0.805
		0.2867	0.547		0.2867	0.805
		0.2869	0.547		0.2869	0.805
		0.2872	0.547		0.2872	0.805
		0.2875	0.547		0.2875	0.805
		0.2878	0.547		0.2878	0.805
		0.2881	0.547		0.2881	0.806
		0.2883	0.547		0.2883	0.806
		0.2886	0.546		0.2886	0.806
		0.2889	0.546		0.2889	0.806
		0.2892	0.546		0.2892	0.807
		0.2894	0.546		0.2894	0.807
		0.2897	0.546		0.2897	0.807
		0.29	0.545		0.29	0.807
		0.2903	0.545		0.2903	0.807
		0.2906	0.545		0.2906	0.808
		0.2908	0.545		0.2908	0.808
		0.2911	0.545		0.2911	0.808
		0.2914	0.545		0.2914	0.808
		0.2917	0.544		0.2917	0.808
		0.2919	0.544		0.2919	0.808
		0.2922	0.544		0.2922	0.809
		0.2925	0.544		0.2925	0.809
		0.2928	0.544		0.2928	0.809
		0.2931	0.544		0.2931	0.809
		0.2933	0.544		0.2933	0.809
		0.2936	0.544		0.2936	0.81
		0.2939	0.543		0.2939	0.81
		0.2942	0.543		0.2942	0.811
		0.2944	0.543		0.2944	0.811
		0.2947	0.543		0.2947	0.811
		0.295	0.543		0.295	0.812
		0.2953	0.543		0.2953	0.812
		0.2956	0.542		0.2956	0.812
		0.2958	0.542		0.2958	0.812
		0.2961	0.542		0.2961	0.813
		0.2964	0.542		0.2964	0.812
		0.2967	0.542		0.2967	0.812
		0.2969	0.542		0.2969	0.813
		0.2972	0.542		0.2972	0.814
		0.2975	0.541		0.2975	0.813
		0.2978	0.541		0.2978	0.814
		0.2981	0.541		0.2981	0.814
		0.2983	0.541		0.2983	0.814
		0.2986	0.541		0.2986	0.814
		0.2989	0.541		0.2989	0.815
		0.2992	0.541		0.2992	0.815
		0.2994	0.541		0.2994	0.816
		0.2997	0.54		0.2997	0.816
		0.3	0.54		0.3	0.816
		0.3003	0.54		0.3003	0.816
		0.3006	0.54		0.3006	0.817
		0.3008	0.54		0.3008	0.817
		0.3011	0.54		0.3011	0.818
		0.3014	0.54		0.3014	0.818
		0.3017	0.539		0.3017	0.818
		0.3019	0.539		0.3019	0.818
		0.3022	0.539		0.3022	0.818
		0.3025	0.539		0.3025	0.819
		0.3028	0.539		0.3028	0.819
		0.3031	0.539		0.3031	0.819
		0.3033	0.539		0.3033	0.819
		0.3036	0.539		0.3036	0.82
		0.3039	0.538		0.3039	0.82
		0.3042	0.538		0.3042	0.82
		0.3044	0.538		0.3044	0.82
		0.3047	0.538		0.3047	0.82
		0.305	0.538		0.305	0.82
		0.3053	0.538		0.3053	0.821
		0.3056	0.537		0.3056	0.821
		0.3058	0.537		0.3058	0.821
		0.3061	0.537		0.3061	0.821
		0.3064	0.537		0.3064	0.822
		0.3067	0.537		0.3067	0.822
		0.3069	0.537		0.3069	0.822
		0.3072	0.537		0.3072	0.823
		0.3075	0.537		0.3075	0.823
		0.3078	0.537		0.3078	0.823
		0.3081	0.536		0.3081	0.823
		0.3083	0.536		0.3083	0.824
		0.3086	0.536		0.3086	0.824
		0.3089	0.536		0.3089	0.824
		0.3092	0.536		0.3092	0.824
		0.3094	0.536		0.3094	0.825
		0.3097	0.535		0.3097	0.825
		0.31	0.535		0.31	0.825
		0.3103	0.535		0.3103	0.826
		0.3106	0.535		0.3106	0.826
		0.3108	0.535		0.3108	0.826
		0.3111	0.535		0.3111	0.826
		0.3114	0.535		0.3114	0.826
		0.3117	0.535		0.3117	0.827
		0.3119	0.535		0.3119	0.827
		0.3122	0.535		0.3122	0.828
		0.3125	0.535		0.3125	0.828
		0.3128	0.535		0.3128	0.828
		0.3131	0.535		0.3131	0.829
		0.3133	0.535		0.3133	0.828
		0.3136	0.534		0.3136	0.828
		0.3139	0.534		0.3139	0.828
		0.3142	0.534		0.3142	0.829
		0.3144	0.534		0.3144	0.829
		0.3147	0.535		0.3147	0.829
		0.315	0.535		0.315	0.829
		0.3153	0.534		0.3153	0.829
		0.3156	0.534		0.3156	0.83
		0.3158	0.534		0.3158	0.83
		0.3161	0.534		0.3161	0.83
		0.3164	0.533		0.3164	0.83
		0.3167	0.533		0.3167	0.831
		0.3169	0.533		0.3169	0.831
		0.3172	0.533		0.3172	0.831
		0.3175	0.533		0.3175	0.832
		0.3178	0.533		0.3178	0.832
		0.3181	0.533		0.3181	0.832
		0.3183	0.532		0.3183	0.832
		0.3186	0.532		0.3186	0.833
		0.3189	0.532		0.3189	0.833
		0.3192	0.532		0.3192	0.833
		0.3194	0.532		0.3194	0.834
		0.3197	0.532		0.3197	0.834
		0.32	0.532		0.32	0.834
		0.3203	0.531		0.3203	0.834
		0.3206	0.531		0.3206	0.834
		0.3208	0.531		0.3208	0.835
		0.3211	0.531		0.3211	0.835
		0.3214	0.531		0.3214	0.836
		0.3217	0.531		0.3217	0.836
		0.3219	0.531		0.3219	0.836
		0.3222	0.531		0.3222	0.836
		0.3225	0.53		0.3225	0.836
		0.3228	0.53		0.3228	0.837
		0.3231	0.53		0.3231	0.836
		0.3233	0.53		0.3233	0.836
		0.3236	0.53		0.3236	0.837
		0.3239	0.53		0.3239	0.837
		0.3242	0.53		0.3242	0.837
		0.3244	0.529		0.3244	0.837
		0.3247	0.529		0.3247	0.838
		0.325	0.529		0.325	0.838
		0.3253	0.529		0.3253	0.838
		0.3256	0.529		0.3256	0.838
		0.3258	0.529		0.3258	0.839
		0.3261	0.529		0.3261	0.839
		0.3264	0.528		0.3264	0.839
		0.3267	0.528		0.3267	0.839
		0.3269	0.528		0.3269	0.839
		0.3272	0.528		0.3272	0.839
		0.3275	0.528		0.3275	0.84
		0.3278	0.528		0.3278	0.84
		0.3281	0.528		0.3281	0.84
		0.3283	0.527		0.3283	0.841
		0.3286	0.527		0.3286	0.84
		0.3289	0.527		0.3289	0.841
		0.3292	0.527		0.3292	0.841
		0.3294	0.527		0.3294	0.841
		0.3297	0.527		0.3297	0.842
		0.33	0.526		0.33	0.842
		0.3303	0.526		0.3303	0.842
		0.3306	0.526		0.3306	0.842
		0.3308	0.526		0.3308	0.842
		0.3311	0.526		0.3311	0.843
		0.3314	0.526		0.3314	0.843
		0.3317	0.526		0.3317	0.844
		0.3319	0.526		0.3319	0.844
		0.3322	0.526		0.3322	0.844
		0.3325	0.526		0.3325	0.844
		0.3328	0.526		0.3328	0.844
		0.3331	0.525		0.3331	0.845
		0.3333	0.525		0.3333	0.845
		0.3336	0.525		0.3336	0.845
		0.3339	0.525		0.3339	0.846
		0.3342	0.525		0.3342	0.846
		0.3344	0.525		0.3344	0.846
		0.3347	0.524		0.3347	0.847
		0.335	0.524		0.335	0.847
		0.3353	0.524		0.3353	0.847
		0.3356	0.524		0.3356	0.847
		0.3358	0.524		0.3358	0.847
		0.3361	0.524		0.3361	0.848
		0.3364	0.524		0.3364	0.848
		0.3367	0.524		0.3367	0.848
		0.3369	0.523		0.3369	0.848
		0.3372	0.523		0.3372	0.848
		0.3375	0.523		0.3375	0.848
		0.3378	0.523		0.3378	0.848
		0.3381	0.523		0.3381	0.849
		0.3383	0.523		0.3383	0.849
		0.3386	0.523		0.3386	0.849
		0.3389	0.522		0.3389	0.849
		0.3392	0.522		0.3392	0.85
		0.3394	0.522		0.3394	0.85
		0.3397	0.522		0.3397	0.85
		0.34	0.522		0.34	0.851
		0.3403	0.522		0.3403	0.851
		0.3406	0.522		0.3406	0.851
		0.3408	0.522		0.3408	0.851
		0.3411	0.522		0.3411	0.851
		0.3414	0.521		0.3414	0.851
		0.3417	0.521		0.3417	0.852
		0.3419	0.521		0.3419	0.852
		0.3422	0.521		0.3422	0.852
		0.3425	0.521		0.3425	0.852
		0.3428	0.521		0.3428	0.852
		0.3431	0.521		0.3431	0.853
		0.3433	0.521		0.3433	0.853
		0.3436	0.521		0.3436	0.853
		0.3439	0.521		0.3439	0.853
		0.3442	0.52		0.3442	0.853
		0.3444	0.52		0.3444	0.854
		0.3447	0.52		0.3447	0.854
		0.345	0.52		0.345	0.854
		0.3453	0.52		0.3453	0.854
		0.3456	0.519		0.3456	0.856
		0.3458	0.519		0.3458	0.856
		0.3461	0.519		0.3461	0.856
		0.3464	0.519		0.3464	0.856
		0.3467	0.519		0.3467	0.856
		0.3469	0.519		0.3469	0.856
		0.3472	0.519		0.3472	0.857
		0.3475	0.518		0.3475	0.857
		0.3478	0.519		0.3478	0.857
		0.3481	0.518		0.3481	0.858
		0.3483	0.518		0.3483	0.858
		0.3486	0.518		0.3486	0.858
		0.3489	0.518		0.3489	0.858
		0.3492	0.518		0.3492	0.858
		0.3494	0.518		0.3494	0.858
		0.3497	0.518		0.3497	0.858
		0.35	0.518		0.35	0.858
		0.3503	0.518		0.3503	0.858
		0.3506	0.517		0.3506	0.858
		0.3508	0.517		0.3508	0.859
		0.3511	0.517		0.3511	0.859
		0.3514	0.517		0.3514	0.859
		0.3517	0.517		0.3517	0.86
		0.3519	0.517		0.3519	0.86
		0.3522	0.517		0.3522	0.861
		0.3525	0.517		0.3525	0.86
		0.3528	0.516		0.3528	0.86
		0.3531	0.516		0.3531	0.861
		0.3533	0.516		0.3533	0.861
		0.3536	0.516		0.3536	0.861
		0.3539	0.516		0.3539	0.861
		0.3542	0.516		0.3542	0.861
		0.3544	0.516		0.3544	0.862
		0.3547	0.516		0.3547	0.862
		0.355	0.516		0.355	0.862
		0.3553	0.516		0.3553	0.863
		0.3556	0.516		0.3556	0.863
		0.3558	0.515		0.3558	0.863
		0.3561	0.515		0.3561	0.863
		0.3564	0.515		0.3564	0.864
		0.3567	0.515		0.3567	0.864
		0.3569	0.515		0.3569	0.864
		0.3572	0.515		0.3572	0.864
		0.3575	0.515		0.3575	0.864
		0.3578	0.514		0.3578	0.864
		0.3581	0.514		0.3581	0.865
		0.3583	0.514		0.3583	0.865
		0.3586	0.514		0.3586	0.865
		0.3589	0.514		0.3589	0.865
		0.3592	0.514		0.3592	0.865
		0.3594	0.514		0.3594	0.865
		0.3597	0.514		0.3597	0.865
		0.36	0.514		0.36	0.866
		0.3603	0.514		0.3603	0.866
		0.3606	0.513		0.3606	0.866
		0.3608	0.513		0.3608	0.866
		0.3611	0.513		0.3611	0.867
		0.3614	0.513		0.3614	0.867
		0.3617	0.513		0.3617	0.868
		0.3619	0.512		0.3619	0.867
		0.3622	0.512		0.3622	0.868
		0.3625	0.512		0.3625	0.868
		0.3628	0.512		0.3628	0.868
		0.3631	0.512		0.3631	0.868
		0.3633	0.512		0.3633	0.868
		0.3636	0.512		0.3636	0.869
		0.3639	0.512		0.3639	0.869
		0.3642	0.511		0.3642	0.87
		0.3644	0.511		0.3644	0.87
		0.3647	0.511		0.3647	0.87
		0.365	0.511		0.365	0.87
		0.3653	0.511		0.3653	0.871
		0.3656	0.511		0.3656	0.87
		0.3658	0.511		0.3658	0.87
		0.3661	0.511		0.3661	0.871
		0.3664	0.511		0.3664	0.871
		0.3667	0.51		0.3667	0.871
		0.3669	0.51		0.3669	0.872
		0.3672	0.51		0.3672	0.871
		0.3675	0.51		0.3675	0.872
		0.3678	0.51		0.3678	0.872
		0.3681	0.51		0.3681	0.872
		0.3683	0.51		0.3683	0.872
		0.3686	0.51		0.3686	0.872
		0.3689	0.51		0.3689	0.872
		0.3692	0.509		0.3692	0.873
		0.3694	0.509		0.3694	0.873
		0.3697	0.509		0.3697	0.873
		0.37	0.509		0.37	0.873
		0.3703	0.509		0.3703	0.873
		0.3706	0.509		0.3706	0.873
		0.3708	0.509		0.3708	0.873
		0.3711	0.509		0.3711	0.874
		0.3714	0.509		0.3714	0.874
		0.3717	0.509		0.3717	0.874
		0.3719	0.509		0.3719	0.875
		0.3722	0.509		0.3722	0.875
		0.3725	0.509		0.3725	0.875
		0.3728	0.509		0.3728	0.876
		0.3731	0.509		0.3731	0.875
		0.3733	0.509		0.3733	0.876
		0.3736	0.508		0.3736	0.876
		0.3739	0.508		0.3739	0.876
		0.3742	0.508		0.3742	0.876
		0.3744	0.508		0.3744	0.877
		0.3747	0.508		0.3747	0.877
		0.375	0.508		0.375	0.877
		0.3753	0.507		0.3753	0.877
		0.3756	0.507		0.3756	0.877
		0.3758	0.507		0.3758	0.877
		0.3761	0.507		0.3761	0.878
		0.3764	0.507		0.3764	0.877
		0.3767	0.507		0.3767	0.877
		0.3769	0.507		0.3769	0.878
		0.3772	0.506		0.3772	0.878
		0.3775	0.506		0.3775	0.878
		0.3778	0.506		0.3778	0.878
		0.3781	0.506		0.3781	0.879
		0.3783	0.506		0.3783	0.879
		0.3786	0.506		0.3786	0.879
		0.3789	0.506		0.3789	0.879
		0.3792	0.506		0.3792	0.879
		0.3794	0.505		0.3794	0.879
		0.3797	0.506		0.3797	0.879
		0.38	0.506		0.38	0.88
		0.3803	0.505		0.3803	0.88
		0.3806	0.506		0.3806	0.88
		0.3808	0.505		0.3808	0.88
		0.3811	0.505		0.3811	0.881
		0.3814	0.505		0.3814	0.881
		0.3817	0.505		0.3817	0.882
		0.3819	0.505		0.3819	0.882
		0.3822	0.505		0.3822	0.882
		0.3825	0.504		0.3825	0.882
		0.3828	0.504		0.3828	0.882
		0.3831	0.504		0.3831	0.882
		0.3833	0.504		0.3833	0.882
		0.3836	0.504		0.3836	0.882
		0.3839	0.504		0.3839	0.883
		0.3842	0.504		0.3842	0.883
		0.3844	0.503		0.3844	0.884
		0.3847	0.503		0.3847	0.883
		0.385	0.503		0.385	0.883
		0.3853	0.503		0.3853	0.884
		0.3856	0.503		0.3856	0.884
		0.3858	0.503		0.3858	0.884
		0.3861	0.503		0.3861	0.884
		0.3864	0.502		0.3864	0.884
		0.3867	0.502		0.3867	0.884
		0.3869	0.502		0.3869	0.885
		0.3872	0.502		0.3872	0.885
		0.3875	0.502		0.3875	0.885
		0.3878	0.502		0.3878	0.885
		0.3881	0.502		0.3881	0.885
		0.3883	0.502		0.3883	0.885
		0.3886	0.502		0.3886	0.885
		0.3889	0.501		0.3889	0.886
		0.3892	0.501		0.3892	0.886
		0.3894	0.501		0.3894	0.886
		0.3897	0.501		0.3897	0.886
		0.39	0.501		0.39	0.886
		0.3903	0.501		0.3903	0.887
		0.3906	0.501		0.3906	0.886
		0.3908	0.501		0.3908	0.886
		0.3911	0.5		0.3911	0.887
		0.3914	0.5		0.3914	0.886
		0.3917	0.5		0.3917	0.887
		0.3919	0.5		0.3919	0.887
		0.3922	0.5		0.3922	0.887
		0.3925	0.5		0.3925	0.887
		0.3928	0.5		0.3928	0.887
		0.3931	0.499		0.3931	0.887
		0.3933	0.499		0.3933	0.888
		0.3936	0.499		0.3936	0.888
		0.3939	0.499		0.3939	0.888
		0.3942	0.499		0.3942	0.888
		0.3944	0.499		0.3944	0.888
		0.3947	0.499		0.3947	0.889
		0.395	0.499		0.395	0.889
		0.3953	0.499		0.3953	0.889
		0.3956	0.499		0.3956	0.889
		0.3958	0.499		0.3958	0.89
		0.3961	0.499		0.3961	0.89
		0.3964	0.499		0.3964	0.89
		0.3967	0.498		0.3967	0.891
		0.3969	0.498		0.3969	0.891
		0.3972	0.498		0.3972	0.89
		0.3975	0.498		0.3975	0.891
		0.3978	0.498		0.3978	0.891
		0.3981	0.498		0.3981	0.891
		0.3983	0.497		0.3983	0.891
		0.3986	0.497		0.3986	0.892
		0.3989	0.497		0.3989	0.892
		0.3992	0.497		0.3992	0.892
		0.3994	0.497		0.3994	0.892
		0.3997	0.497		0.3997	0.893
		0.4	0.497		0.4	0.893
		0.4003	0.497		0.4003	0.893
		0.4006	0.497		0.4006	0.893
		0.4008	0.497		0.4008	0.894
		0.4011	0.497		0.4011	0.894
		0.4014	0.497		0.4014	0.894
		0.4017	0.497		0.4017	0.894
		0.4019	0.497		0.4019	0.894
		0.4022	0.497		0.4022	0.895
		0.4025	0.497		0.4025	0.895
		0.4028	0.496		0.4028	0.895
		0.4031	0.496		0.4031	0.896
		0.4033	0.496		0.4033	0.896
		0.4036	0.496		0.4036	0.896
		0.4039	0.496		0.4039	0.895
		0.4042	0.496		0.4042	0.896
		0.4044	0.496		0.4044	0.896
		0.4047	0.495		0.4047	0.896
		0.405	0.495		0.405	0.896
		0.4053	0.495		0.4053	0.896
		0.4056	0.495		0.4056	0.896
		0.4058	0.495		0.4058	0.897
		0.4061	0.495		0.4061	0.896
		0.4064	0.495		0.4064	0.897
		0.4067	0.495		0.4067	0.897
		0.4069	0.495		0.4069	0.898
		0.4072	0.495		0.4072	0.897
		0.4075	0.494		0.4075	0.897
		0.4078	0.494		0.4078	0.898
		0.4081	0.494		0.4081	0.898
		0.4083	0.494		0.4083	0.898
		0.4086	0.494		0.4086	0.898
		0.4089	0.494		0.4089	0.899
		0.4092	0.494		0.4092	0.898
		0.4094	0.493		0.4094	0.899
		0.4097	0.493		0.4097	0.899
		0.41	0.493		0.41	0.899
		0.4103	0.493		0.4103	0.899
		0.4106	0.493		0.4106	0.899
		0.4108	0.493		0.4108	0.9
		0.4111	0.493		0.4111	0.9
		0.4114	0.493		0.4114	0.901
		0.4117	0.492		0.4117	0.901
		0.4119	0.492		0.4119	0.901
		0.4122	0.492		0.4122	0.902
		0.4125	0.492		0.4125	0.902
		0.4128	0.492		0.4128	0.902
		0.4131	0.492		0.4131	0.902
		0.4133	0.492		0.4133	0.902
		0.4136	0.492		0.4136	0.903
		0.4139	0.492		0.4139	0.902
		0.4142	0.491		0.4142	0.903
		0.4144	0.491		0.4144	0.903
		0.4147	0.491		0.4147	0.903
		0.415	0.491		0.415	0.903
		0.4153	0.491		0.4153	0.903
		0.4156	0.491		0.4156	0.903
		0.4158	0.491		0.4158	0.903
		0.4161	0.491		0.4161	0.903
		0.4164	0.491		0.4164	0.904
		0.4167	0.491		0.4167	0.903
		0.4169	0.491		0.4169	0.904
		0.4172	0.49		0.4172	0.904
		0.4175	0.49		0.4175	0.904
		0.4178	0.49		0.4178	0.905
		0.4181	0.49		0.4181	0.905
		0.4183	0.49		0.4183	0.905
		0.4186	0.49		0.4186	0.905
		0.4189	0.49		0.4189	0.905
		0.4192	0.49		0.4192	0.905
		0.4194	0.49		0.4194	0.906
		0.4197	0.49		0.4197	0.905
		0.42	0.489		0.42	0.906
		0.4203	0.489		0.4203	0.906
		0.4206	0.489		0.4206	0.906
		0.4208	0.489		0.4208	0.906
		0.4211	0.489		0.4211	0.906
		0.4214	0.489		0.4214	0.907
		0.4217	0.489		0.4217	0.907
		0.4219	0.488		0.4219	0.907
		0.4222	0.488		0.4222	0.907
		0.4225	0.488		0.4225	0.907
		0.4228	0.488		0.4228	0.908
		0.4231	0.488		0.4231	0.909
		0.4233	0.488		0.4233	0.909
		0.4236	0.488		0.4236	0.909
		0.4239	0.488		0.4239	0.909
		0.4242	0.488		0.4242	0.909
		0.4244	0.488		0.4244	0.909
		0.4247	0.487		0.4247	0.909
		0.425	0.487		0.425	0.909
		0.4253	0.487		0.4253	0.91
		0.4256	0.487		0.4256	0.91
		0.4258	0.487		0.4258	0.91
		0.4261	0.487		0.4261	0.911
		0.4264	0.487		0.4264	0.91
		0.4267	0.487		0.4267	0.91
		0.4269	0.487		0.4269	0.911
		0.4272	0.487		0.4272	0.91
		0.4275	0.486		0.4275	0.91
		0.4278	0.486		0.4278	0.911
		0.4281	0.486		0.4281	0.911
		0.4283	0.486		0.4283	0.911
		0.4286	0.486		0.4286	0.912
		0.4289	0.486		0.4289	0.912
		0.4292	0.486		0.4292	0.912
		0.4294	0.486		0.4294	0.913
		0.4297	0.486		0.4297	0.913
		0.43	0.486		0.43	0.913
		0.4303	0.486		0.4303	0.913
		0.4306	0.486		0.4306	0.913
		0.4308	0.486		0.4308	0.914
		0.4311	0.486		0.4311	0.913
		0.4314	0.486		0.4314	0.913
		0.4317	0.485		0.4317	0.914
		0.4319	0.485		0.4319	0.914
		0.4322	0.485		0.4322	0.914
		0.4325	0.485		0.4325	0.914
		0.4328	0.485		0.4328	0.914
		0.4331	0.485		0.4331	0.914
		0.4333	0.485		0.4333	0.914
		0.4336	0.485		0.4336	0.915
		0.4339	0.484		0.4339	0.914
		0.4342	0.484		0.4342	0.915
		0.4344	0.484		0.4344	0.915
		0.4347	0.484		0.4347	0.915
		0.435	0.484		0.435	0.915
		0.4353	0.484		0.4353	0.915
		0.4356	0.484		0.4356	0.915
		0.4358	0.484		0.4358	0.915
		0.4361	0.484		0.4361	0.915
		0.4364	0.483		0.4364	0.915
		0.4367	0.483		0.4367	0.916
		0.4369	0.483		0.4369	0.916
		0.4372	0.483		0.4372	0.916
		0.4375	0.483		0.4375	0.916
		0.4378	0.483		0.4378	0.917
		0.4381	0.483		0.4381	0.917
		0.4383	0.483		0.4383	0.917
		0.4386	0.483		0.4386	0.918
		0.4389	0.482		0.4389	0.918
		0.4392	0.482		0.4392	0.918
		0.4394	0.482		0.4394	0.918
		0.4397	0.482		0.4397	0.918
		0.44	0.482		0.44	0.918
		0.4403	0.482		0.4403	0.918
		0.4406	0.482		0.4406	0.918
		0.4408	0.481		0.4408	0.918
		0.4411	0.481		0.4411	0.918
		0.4414	0.481		0.4414	0.918
		0.4417	0.481		0.4417	0.918
		0.4419	0.481		0.4419	0.919
		0.4422	0.481		0.4422	0.919
		0.4425	0.481		0.4425	0.919
		0.4428	0.481		0.4428	0.919
		0.4431	0.481		0.4431	0.919
		0.4433	0.48		0.4433	0.92
		0.4436	0.48		0.4436	0.92
		0.4439	0.48		0.4439	0.92
		0.4442	0.48		0.4442	0.92
		0.4444	0.48		0.4444	0.92
		0.4447	0.48		0.4447	0.92
		0.445	0.48		0.445	0.921
		0.4453	0.48		0.4453	0.921
		0.4456	0.48		0.4456	0.921
		0.4458	0.48		0.4458	0.921
		0.4461	0.48		0.4461	0.921
		0.4464	0.479		0.4464	0.921
		0.4467	0.479		0.4467	0.921
		0.4469	0.479		0.4469	0.922
		0.4472	0.479		0.4472	0.922
		0.4475	0.479		0.4475	0.922
		0.4478	0.479		0.4478	0.923
		0.4481	0.479		0.4481	0.923
		0.4483	0.479		0.4483	0.923
		0.4486	0.479		0.4486	0.923
		0.4489	0.478		0.4489	0.923
		0.4492	0.478		0.4492	0.923
		0.4494	0.478		0.4494	0.924
		0.4497	0.478		0.4497	0.923
		0.45	0.478		0.45	0.923
		0.4503	0.478		0.4503	0.924
		0.4506	0.478		0.4506	0.924
		0.4508	0.478		0.4508	0.924
		0.4511	0.478		0.4511	0.924
		0.4514	0.477		0.4514	0.924
		0.4517	0.477		0.4517	0.924
		0.4519	0.477		0.4519	0.924
		0.4522	0.477		0.4522	0.925
		0.4525	0.477		0.4525	0.924
		0.4528	0.477		0.4528	0.925
		0.4531	0.477		0.4531	0.925
		0.4533	0.477		0.4533	0.925
		0.4536	0.477		0.4536	0.925
		0.4539	0.477		0.4539	0.926
		0.4542	0.476		0.4542	0.926
		0.4544	0.476		0.4544	0.926
		0.4547	0.476		0.4547	0.926
		0.455	0.476		0.455	0.927
		0.4553	0.476		0.4553	0.927
		0.4556	0.476		0.4556	0.928
		0.4558	0.476		0.4558	0.927
		0.4561	0.476		0.4561	0.928
		0.4564	0.476		0.4564	0.928
		0.4567	0.476		0.4567	0.929
		0.4569	0.476		0.4569	0.929
		0.4572	0.476		0.4572	0.928
		0.4575	0.475		0.4575	0.928
		0.4578	0.475		0.4578	0.928
		0.4581	0.475		0.4581	0.928
		0.4583	0.475		0.4583	0.928
		0.4586	0.475		0.4586	0.929
		0.4589	0.475		0.4589	0.929
		0.4592	0.475		0.4592	0.929
		0.4594	0.475		0.4594	0.929
		0.4597	0.474		0.4597	0.928
		0.46	0.474		0.46	0.93
		0.4603	0.474		0.4603	0.928
		0.4606	0.474		0.4606	0.928
		0.4608	0.474		0.4608	0.928
		0.4611	0.474		0.4611	0.928
		0.4614	0.474		0.4614	0.928
		0.4617	0.474		0.4617	0.928
		0.4619	0.474		0.4619	0.929
		0.4622	0.474		0.4622	0.929
		0.4625	0.473		0.4625	0.929
		0.4628	0.473		0.4628	0.929
		0.4631	0.473		0.4631	0.929
		0.4633	0.473		0.4633	0.929
		0.4636	0.473		0.4636	0.929
		0.4639	0.473		0.4639	0.929
		0.4642	0.473		0.4642	0.929
		0.4644	0.473		0.4644	0.928
		0.4647	0.473		0.4647	0.928
		0.465	0.473		0.465	0.928
		0.4653	0.472		0.4653	0.928
		0.4656	0.473		0.4656	0.928
		0.4658	0.472		0.4658	0.928
		0.4661	0.472		0.4661	0.929
		0.4664	0.472		0.4664	0.932
		0.4667	0.472		0.4667	0.929
		0.4669	0.472		0.4669	0.929
		0.4672	0.472		0.4672	0.929
		0.4675	0.472		0.4675	0.929
		0.4678	0.472		0.4678	0.929
		0.4681	0.472		0.4681	0.929
		0.4683	0.472		0.4683	0.929
		0.4686	0.471		0.4686	0.929
		0.4689	0.471		0.4689	0.929
		0.4692	0.471		0.4692	0.93
		0.4694	0.471		0.4694	0.93
		0.4697	0.471		0.4697	0.931
		0.47	0.471		0.47	0.931
		0.4703	0.471		0.4703	0.931
		0.4706	0.471		0.4706	0.931
		0.4708	0.471		0.4708	0.931
		0.4711	0.471		0.4711	0.931
		0.4714	0.471		0.4714	0.932
		0.4717	0.471		0.4717	0.932
		0.4719	0.47		0.4719	0.932
		0.4722	0.47		0.4722	0.932
		0.4725	0.47		0.4725	0.932
		0.4728	0.47		0.4728	0.932
		0.4731	0.47		0.4731	0.933
		0.4733	0.47		0.4733	0.932
		0.4736	0.47		0.4736	0.933
		0.4739	0.47		0.4739	0.932
		0.4742	0.469		0.4742	0.933
		0.4744	0.469		0.4744	0.932
		0.4747	0.469		0.4747	0.933
		0.475	0.469		0.475	0.933
		0.4753	0.469		0.4753	0.934
		0.4756	0.469		0.4756	0.934
		0.4758	0.469		0.4758	0.934
		0.4761	0.469		0.4761	0.934
		0.4764	0.469		0.4764	0.934
		0.4767	0.468		0.4767	0.934
		0.4769	0.468		0.4769	0.934
		0.4772	0.468		0.4772	0.935
		0.4775	0.468		0.4775	0.935
		0.4778	0.468		0.4778	0.935
		0.4781	0.468		0.4781	0.935
		0.4783	0.468		0.4783	0.935
		0.4786	0.468		0.4786	0.936
		0.4789	0.468		0.4789	0.936
		0.4792	0.468		0.4792	0.936
		0.4794	0.468		0.4794	0.936
		0.4797	0.467		0.4797	0.936
		0.48	0.467		0.48	0.936
		0.4803	0.467		0.4803	0.936
		0.4806	0.467		0.4806	0.936
		0.4808	0.467		0.4808	0.937
		0.4811	0.467		0.4811	0.937
		0.4814	0.467		0.4814	0.937
		0.4817	0.467		0.4817	0.937
		0.4819	0.467		0.4819	0.937
		0.4822	0.467		0.4822	0.937
		0.4825	0.466		0.4825	0.937
		0.4828	0.466		0.4828	0.937
		0.4831	0.466		0.4831	0.937
		0.4833	0.466		0.4833	0.938
		0.4836	0.466		0.4836	0.938
		0.4839	0.466		0.4839	0.938
		0.4842	0.466		0.4842	0.938
		0.4844	0.466		0.4844	0.939
		0.4847	0.466		0.4847	0.939
		0.485	0.466		0.485	0.939
		0.4853	0.466		0.4853	0.939
		0.4856	0.465		0.4856	0.939
		0.4858	0.465		0.4858	0.939
		0.4861	0.465		0.4861	0.94
		0.4864	0.465		0.4864	0.94
		0.4867	0.465		0.4867	0.94
		0.4869	0.465		0.4869	0.94
		0.4872	0.465		0.4872	0.94
		0.4875	0.465		0.4875	0.94
		0.4878	0.466		0.4878	0.94
		0.4881	0.465		0.4881	0.94
		0.4883	0.465		0.4883	0.94
		0.4886	0.465		0.4886	0.94
		0.4889	0.464		0.4889	0.94
		0.4892	0.464		0.4892	0.94
		0.4894	0.464		0.4894	0.94
		0.4897	0.464		0.4897	0.941
		0.49	0.464		0.49	0.941
		0.4903	0.464		0.4903	0.941
		0.4906	0.464		0.4906	0.941
		0.4908	0.464		0.4908	0.941
		0.4911	0.464		0.4911	0.941
		0.4914	0.464		0.4914	0.942
		0.4917	0.464		0.4917	0.942
		0.4919	0.463		0.4919	0.942
		0.4922	0.463		0.4922	0.942
		0.4925	0.463		0.4925	0.942
		0.4928	0.463		0.4928	0.943
		0.4931	0.463		0.4931	0.943
		0.4933	0.463		0.4933	0.943
		0.4936	0.463		0.4936	0.943
		0.4939	0.463		0.4939	0.944
		0.4942	0.463		0.4942	0.943
		0.4944	0.463		0.4944	0.944
		0.4947	0.463		0.4947	0.944
		0.495	0.463		0.495	0.943
		0.4953	0.463		0.4953	0.943
		0.4956	0.463		0.4956	0.943
		0.4958	0.463		0.4958	0.944
		0.4961	0.463		0.4961	0.944
		0.4964	0.462		0.4964	0.944
		0.4967	0.462		0.4967	0.944
		0.4969	0.462		0.4969	0.944
		0.4972	0.462		0.4972	0.944
		0.4975	0.462		0.4975	0.944
		0.4978	0.462		0.4978	0.945
		0.4981	0.462		0.4981	0.944
		0.4983	0.461		0.4983	0.945
		0.4986	0.461		0.4986	0.945
		0.4989	0.461		0.4989	0.945
		0.4992	0.461		0.4992	0.945
		0.4994	0.461		0.4994	0.945
		0.4997	0.461		0.4997	0.946
		0.5	0.461		0.5	0.945
		0.5003	0.461		0.5003	0.945
		0.5006	0.461		0.5006	0.945
		0.5008	0.461		0.5008	0.945
		0.5011	0.461		0.5011	0.945
		0.5014	0.46		0.5014	0.946
		0.5017	0.46		0.5017	0.946
		0.5019	0.46		0.5019	0.946
		0.5022	0.46		0.5022	0.946
		0.5025	0.46		0.5025	0.946
		0.5028	0.46		0.5028	0.946
		0.5031	0.46		0.5031	0.946
		0.5033	0.461		0.5033	0.946
		0.5036	0.46		0.5036	0.947
		0.5039	0.46		0.5039	0.947
		0.5042	0.46		0.5042	0.947
		0.5044	0.46		0.5044	0.947
		0.5047	0.459		0.5047	0.947
		0.505	0.459		0.505	0.947
		0.5053	0.459		0.5053	0.948
		0.5056	0.459		0.5056	0.948
		0.5058	0.459		0.5058	0.948
		0.5061	0.459		0.5061	0.948
		0.5064	0.459		0.5064	0.948
		0.5067	0.459		0.5067	0.948
		0.5069	0.459		0.5069	0.949
		0.5072	0.459		0.5072	0.949
		0.5075	0.458		0.5075	0.949
		0.5078	0.458		0.5078	0.949
		0.5081	0.458		0.5081	0.949
		0.5083	0.458		0.5083	0.949
		0.5086	0.458		0.5086	0.949
		0.5089	0.458		0.5089	0.95
		0.5092	0.458		0.5092	0.949
		0.5094	0.458		0.5094	0.95
		0.5097	0.458		0.5097	0.95
		0.51	0.457		0.51	0.95
		0.5103	0.457		0.5103	0.951
		0.5106	0.457		0.5106	0.951
		0.5108	0.457		0.5108	0.951
		0.5111	0.457		0.5111	0.951
		0.5114	0.457		0.5114	0.951
		0.5117	0.457		0.5117	0.951
		0.5119	0.457		0.5119	0.951
		0.5122	0.457		0.5122	0.951
		0.5125	0.457		0.5125	0.951
		0.5128	0.457		0.5128	0.951
		0.5131	0.457		0.5131	0.951
		0.5133	0.456		0.5133	0.952
		0.5136	0.456		0.5136	0.952
		0.5139	0.456		0.5139	0.952
		0.5142	0.456		0.5142	0.952
		0.5144	0.456		0.5144	0.952
		0.5147	0.456		0.5147	0.952
		0.515	0.456		0.515	0.952
		0.5153	0.456		0.5153	0.953
		0.5156	0.456		0.5156	0.953
		0.5158	0.456		0.5158	0.953
		0.5161	0.456		0.5161	0.955
		0.5164	0.455		0.5164	0.954
		0.5167	0.455		0.5167	0.953
		0.5169	0.455		0.5169	0.953
		0.5172	0.455		0.5172	0.953
		0.5175	0.455		0.5175	0.953
		0.5178	0.455		0.5178	0.954
		0.5181	0.455		0.5181	0.953
		0.5183	0.455		0.5183	0.954
		0.5186	0.454		0.5186	0.954
		0.5189	0.454		0.5189	0.954
		0.5192	0.454		0.5192	0.954
		0.5194	0.454		0.5194	0.955
		0.5197	0.454		0.5197	0.955
		0.52	0.454		0.52	0.955
		0.5203	0.454		0.5203	0.956
		0.5206	0.454		0.5206	0.956
		0.5208	0.454		0.5208	0.956
		0.5211	0.454		0.5211	0.956
		0.5214	0.454		0.5214	0.956
		0.5217	0.454		0.5217	0.957
		0.5219	0.453		0.5219	0.956
		0.5222	0.453		0.5222	0.957
		0.5225	0.453		0.5225	0.956
		0.5228	0.453		0.5228	0.956
		0.5231	0.453		0.5231	0.957
		0.5233	0.453		0.5233	0.957
		0.5236	0.453		0.5236	0.957
		0.5239	0.453		0.5239	0.957
		0.5242	0.453		0.5242	0.957
		0.5244	0.453		0.5244	0.957
		0.5247	0.453		0.5247	0.957
		0.525	0.453		0.525	0.958
		0.5253	0.452		0.5253	0.958
		0.5256	0.452		0.5256	0.958
		0.5258	0.452		0.5258	0.958
		0.5261	0.452		0.5261	0.959
		0.5264	0.452		0.5264	0.959
		0.5267	0.452		0.5267	0.959
		0.5269	0.452		0.5269	0.959
		0.5272	0.452		0.5272	0.959
		0.5275	0.452		0.5275	0.959
		0.5278	0.452		0.5278	0.959
		0.5281	0.452		0.5281	0.959
		0.5283	0.451		0.5283	0.959
		0.5286	0.451		0.5286	0.959
		0.5289	0.451		0.5289	0.96
		0.5292	0.451		0.5292	0.96
		0.5294	0.451		0.5294	0.96
		0.5297	0.451		0.5297	0.96
		0.53	0.451		0.53	0.96
		0.5303	0.451		0.5303	0.96
		0.5306	0.451		0.5306	0.96
		0.5308	0.45		0.5308	0.96
		0.5311	0.45		0.5311	0.96
		0.5314	0.45		0.5314	0.96
		0.5317	0.45		0.5317	0.96
		0.5319	0.45		0.5319	0.96
		0.5322	0.45		0.5322	0.961
		0.5325	0.45		0.5325	0.96
		0.5328	0.449		0.5328	0.961
		0.5331	0.45		0.5331	0.961
		0.5333	0.45		0.5333	0.961
		0.5336	0.45		0.5336	0.961
		0.5339	0.45		0.5339	0.961
		0.5342	0.45		0.5342	0.961
		0.5344	0.449		0.5344	0.961
		0.5347	0.449		0.5347	0.961
		0.535	0.449		0.535	0.961
		0.5353	0.449		0.5353	0.962
		0.5356	0.449		0.5356	0.962
		0.5358	0.449		0.5358	0.962
		0.5361	0.449		0.5361	0.962
		0.5364	0.449		0.5364	0.962
		0.5367	0.449		0.5367	0.962
		0.5369	0.449		0.5369	0.962
		0.5372	0.449		0.5372	0.962
		0.5375	0.448		0.5375	0.962
		0.5378	0.448		0.5378	0.962
		0.5381	0.448		0.5381	0.963
		0.5383	0.448		0.5383	0.963
		0.5386	0.448		0.5386	0.963
		0.5389	0.448		0.5389	0.963
		0.5392	0.448		0.5392	0.964
		0.5394	0.448		0.5394	0.964
		0.5397	0.447		0.5397	0.964
		0.54	0.447		0.54	0.964
		0.5403	0.447		0.5403	0.964
		0.5406	0.447		0.5406	0.964
		0.5408	0.447		0.5408	0.963
		0.5411	0.447		0.5411	0.964
		0.5414	0.447		0.5414	0.964
		0.5417	0.447		0.5417	0.964
		0.5419	0.447		0.5419	0.965
		0.5422	0.447		0.5422	0.965
		0.5425	0.447		0.5425	0.965
		0.5428	0.446		0.5428	0.965
		0.5431	0.446		0.5431	0.965
		0.5433	0.446		0.5433	0.965
		0.5436	0.446		0.5436	0.965
		0.5439	0.446		0.5439	0.965
		0.5442	0.446		0.5442	0.966
		0.5444	0.446		0.5444	0.966
		0.5447	0.446		0.5447	0.966
		0.545	0.446		0.545	0.966
		0.5453	0.446		0.5453	0.966
		0.5456	0.445		0.5456	0.966
		0.5458	0.445		0.5458	0.966
		0.5461	0.445		0.5461	0.966
		0.5464	0.445		0.5464	0.966
		0.5467	0.445		0.5467	0.966
		0.5469	0.445		0.5469	0.967
		0.5472	0.445		0.5472	0.967
		0.5475	0.445		0.5475	0.967
		0.5478	0.445		0.5478	0.967
		0.5481	0.445		0.5481	0.967
		0.5483	0.445		0.5483	0.967
		0.5486	0.445		0.5486	0.967
		0.5489	0.445		0.5489	0.967
		0.5492	0.445		0.5492	0.967
		0.5494	0.445		0.5494	0.967
		0.5497	0.445		0.5497	0.968
		0.55	0.445		0.55	0.967
		0.5503	0.444		0.5503	0.967
		0.5506	0.444		0.5506	0.968
		0.5508	0.444		0.5508	0.968
		0.5511	0.444		0.5511	0.968
		0.5514	0.444		0.5514	0.969
		0.5517	0.444		0.5517	0.97
		0.5519	0.444		0.5519	0.969
		0.5522	0.444		0.5522	0.969
		0.5525	0.443		0.5525	0.97
		0.5528	0.443		0.5528	0.97
		0.5531	0.443		0.5531	0.97
		0.5533	0.443		0.5533	0.97
		0.5536	0.443		0.5536	0.97
		0.5539	0.443		0.5539	0.97
		0.5542	0.443		0.5542	0.97
		0.5544	0.443		0.5544	0.971
		0.5547	0.443		0.5547	0.971
		0.555	0.443		0.555	0.971
		0.5553	0.443		0.5553	0.971
		0.5556	0.443		0.5556	0.971
[truncated: 8,846 more rows]

## Sheet: Figure 1b
Figure 1b	UV-Vis absorption spectra : 0h	190	-0.1273	UV-Vis absorption spectra : PEC 1h	190	-0.4751	UV-Vis absorption spectra : PEC 3h	190	0.4328	UV-Vis absorption spectra : 6h	190	0.7195	UV-Vis absorption spectra : 9h	190	0.1058	UV-Vis absorption spectra : 12h	190	-0.0036688	UV-Vis absorption spectra : 24h	190	0.7108	UV-Vis absorption spectra : PC 3h	190	0.3363		Inset data	UV-Vis absorption spectra : PEC 3h	190	0.4328
		191	-0.0787		191	-0.5614		191	0.4651		191	0.0548		191	0.1942		191	-0.023		191	0.8419		191	0.6569				191	0.4651
		192	-0.0376		192	-0.6647		192	0.5733		192	0.4251		192	-0.2762		192	-0.2685		192	-0.1268		192	0.1146				192	0.5733
		193	0.0201		193	-0.2065		193	-0.5031		193	0.5755		193	-0.1171		193	0.2284		193	0.04		193	-0.0765				193	-0.5031
		194	-0.0353		194	-1.0867		194	-0.7132		194	0.0517		194	0.3364		194	0.1904		194	-0.2049		194	0.4725				194	-0.7132
		195	0.4209		195	-0.7765		195	-0.1464		195	-0.0878		195	-0.2326		195	0.3179		195	0.1548		195	0.0181				195	-0.1464
		196	0.3752		196	-0.7981		196	-0.3016		196	-0.0034633		196	0.4146		196	-0.1165		196	0.5008		196	0.4669				196	-0.3016
		197	-0.5421		197	-1.1391		197	-1.1417		197	0.9631		197	0.2421		197	0.2536		197	0.8307		197	-0.1582				197	-1.1417
		198	-0.6209		198	-1.0081		198	0.5701		198	-0.0876		198	-0.18		198	-0.1992		198	0.6019		198	-0.0917				198	0.5701
		199	-0.2031		199	-0.8665		199	0.8735		199	0.5631		199	0.5623		199	0.3482		199	0.6849		199	-0.4365				199	0.8735
		200	0.3927		200	-0.3412		200	-0.8029		200	-0.3637		200	-0.2133		200	-0.4745		200	0.6882		200	0.2982				200	-0.8029
		201	0.301		201	-0.9294		201	0.7129		201	0.301		201	-0.1249		201	0.1761		201	0.8351		201	-0.1761				201	0.7129
		202	-0.2323		202	-0.7958		202	-0.7127		202	-0.2251		202	-0.3726		202	-0.3085		202	0.5167		202	0.1241				202	-0.7127
		203	-0.4088		203	-0.9491		203	0.4538		203	0.1169		203	-0.3569		203	-0.1871		203	-0.6004		203	-0.31				203	0.4538
		204	-0.4338		204	-1.2129		204	0.0574		204	-0.3513		204	-0.4002		204	-0.4893		204	0.6398		204	-0.1759				204	0.0574
		205	0.5576		205	-0.5834		205	0.4157		205	0.2394		205	-0.0804		205	0.1215		205	0.2552		205	-0.2311				205	0.4157
		206	0.6084		206	-0.4834		206	0.6103		206	-0.4587		206	-0.4412		206	-0.5991		206	0.4804		206	0.1949				206	0.6103
		207	0.049		207	-0.776		207	0.6955		207	0.0546		207	0.387		207	0.4803		207	0.7367		207	-0.0494				207	0.6955
		208	0.6719		208	-0.4571		208	0.7132		208	0.7185		208	0.2797		208	0.6697		208	0.2446		208	-0.4453				208	0.7132
		209	0.1359		209	-0.3394		209	0.2874		209	-0.3799		209	0.0723		209	-0.1168		209	0.3067		209	-0.6801				209	0.2874
		210	0.0958		210	-0.7865		210	0.0227		210	0.2241		210	0.2627		210	0.531		210	-0.1251		210	-0.4736				210	0.0227
		211	-0.7088		211	-1.1215		211	0.3976		211	-0.4074		211	-0.4876		211	-0.7554		211	-0.6498		211	-0.3929				211	0.3976
		212	0.2505		212	0.0346		212	0.4734		212	0.224		212	0.1261		212	0.0202		212	0.392		212	-0.1914				212	0.4734
		213	0.0097418		213	-0.6211		213	0.1365		213	0.5604		213	0.067		213	0.2313		213	0.9624		213	-0.7982				213	0.1365
		214	0.1138		214	-0.5403		214	0.8744		214	-0.0423		214	0.4307		214	0.7793		214	0.5069		214	-0.6951				214	0.8744
		215	-0.1017		215	-0.2786		215	0.133		215	0.643		215	0.449		215	0.5756		215	-0.0377		215	-0.3973				215	0.133
		216	-0.4551		216	-0.8658		216	-0.4503		216	-0.0159		216	-0.2688		216	0.4169		216	-0.1866		216	-0.6035				216	-0.4503
		217	0.3852		217	-0.1885		217	0.9616		217	0.7833		217	0.5436		217	0.7849		217	-0.3494		217	-0.2235				217	0.9616
		218	0.0373		218	-1.089		218	0.5481		218	0.0973		218	-0.2485		218	-0.0045314		218	0.5428		218	0.0578				218	0.5481
		219	-0.2764		219	-0.5057		219	-0.468		219	-0.0578		219	-0.3509		219	-0.2446		219	0.6154		219	-0.1184				219	-0.468
		220	0.4897		220	-0.0646		220	-0.3259		220	0.573		220	0.4007		220	0.4325		220	0.1658		220	-0.234				220	-0.3259
		221	0.3623		221	-0.8381		221	-0.7153		221	0.1897		221	0.2058		221	0.574		221	0.0441		221	-0.1096				221	-0.7153
		222	0.1347		222	-0.7808		222	-0.1462		222	-0.0788		222	-0.254		222	-0.4632		222	0.0152		222	-0.2235				222	-0.1462
		223	0.0228		223	-0.5401		223	-0.1497		223	0.6085		223	0.1518		223	-0.2065		223	-0.1978		223	-0.7647				223	-0.1497
		224	0.1692		224	-0.6695		224	-0.3708		224	0.9141		224	0.1829		224	0.3485		224	-0.1784		224	-0.4777				224	-0.3708
		225	0.8179		225	-0.4344		225	0.1101		225	0.3129		225	-0.0984		225	0.1301		225	0.085		225	-0.226				225	0.1101
		226	0.292		226	-0.4574		226	-0.3274		226	0.2034		226	-0.0398		226	0.2412		226	0.5702		226	-0.0584				226	-0.3274
		227	0.5479		227	-0.3978		227	-0.1484		227	0.9909		227	0.4421		227	0.5055		227	-0.0344		227	0.5105				227	-0.1484
		228	0.3227		228	-0.1302		228	0.3045		228	-0.0402		228	-0.6069		228	-0.5208		228	0.0059979		228	0.021				228	0.3045
		229	0.3779		229	-0.2963		229	-0.3162		229	-0.2838		229	-0.7301		229	-0.4985		229	-0.2145		229	-0.1192				229	-0.3162
		230	0.1478		230	-0.7595		230	0.1479		230	0.2773		230	0.0311		230	0.4215		230	-0.634		230	-0.1085				230	0.1479
		231	0.0103		231	-0.6951		231	0.529		231	0.3497		231	0.2462		231	0.7761		231	0.0832		231	0.1586				231	0.529
		232	-0.2504		232	-0.5662		232	0.1413		232	0.6353		232	0.0589		232	0.2047		232	-0.5368		232	0.4394				232	0.1413
		233	0.4429		233	-0.519		233	0.5229		233	0.7167		233	0.594		233	0.2662		233	0.2922		233	-0.5276				233	0.5229
		234	0.4237		234	-0.3022		234	0.8694		234	0.4832		234	0.3936		234	0.6084		234	0.827		234	0.1651				234	0.8694
		235	-0.0819		235	-0.552		235	-0.2776		235	-0.8005		235	-0.7381		235	-0.6158		235	0.9614		235	-0.1237				235	-0.2776
		236	-0.2022		236	-0.6643		236	-0.0024634		236	-0.3994		236	-0.1814		236	0.0617		236	0.0692		236	0.0428				236	-0.0024634
		237	-0.2101		237	-0.6898		237	0.6341		237	-0.2294		237	-0.6091		237	-0.0104		237	0.3985		237	-0.2122				237	0.6341
		238	0.8606		238	-0.317		238	0.3937		238	0.6516		238	-0.1147		238	0.6733		238	0.4863		238	-0.204				238	0.3937
		239	0.3336		239	-0.1595		239	0.4979		239	0.2655		239	0.6878		239	0.0435		239	0.3895		239	0.0755				239	0.4979
		240	0.4844		240	-0.5505		240	0.3335		240	0.3189		240	0.3647		240	0.2321		240	0.3043		240	0.2473				240	0.3335
		241	-0.1207		241	-0.532		241	0.4324		241	0.8615		241	0.257		241	0.5397		241	0.1499		241	-0.1294				241	0.4324
		242	0.301		242	-0.2218		242	0.7451		242	-0.301		242	-0.243		242	0.6021		242	0.9442		242	-0.699				242	0.7451
		243	-0.0945		243	-0.4058		243	0.3385		243	0.3103		243	0.8016		243	0.4635		243	0.2818		243	-0.8898				243	0.3385
		244	0.4917		244	-0.6887		244	0.5275		244	0.1095		244	0.6677		244	0.107		244	0.661		244	-0.0431				244	0.5275
		245	0.281		245	-0.6627		245	0.9343		245	0.9475		245	0.3381		245	0.6064		245	0.7828		245	0.3004				245	0.9343
		246	0.2092		246	0.5394		246	0.7012		246	0.9285		246	0.9221		246	0.128		246	0.8526		246	0.1656				246	0.7012
		247	0.264		247	-0.047		247	1.0129		247	0.4439		247	-0.0827		247	0.0952		247	0.3783		247	0.0972				247	1.0129
		248	0.3431		248	-0.1082		248	0.349		248	0.0935		248	0.2643		248	0.3029		248	0.2371		248	0.0215				248	0.349
		249	-0.0918		249	-0.8337		249	0.6468		249	1.0827		249	1.0632		249	0.5307		249	-0.3524		249	0.3161				249	0.6468
		250	-0.2644		250	-0.942		250	0.9514		250	0.6331		250	0.5962		250	1.025		250	0.7797		250	0.2356				250	0.9514
		251	0.1452		251	-0.2836		251	1.344		251	0.4772		251	-0.116		251	0.5815		251	0.7902		251	-0.0655				251	1.344
		252	0.2866		252	0.3168		252	2.3916		252	0.7175		252	-0.0745		252	0.6922		252	0.5994		252	0.121				252	2.3916
		253	0.4335		253	1.4725		253	2.0778		253	0.0526		253	0.0546		253	0.1314		253	0.6609		253	0.3791				253	2.0778
		254	0.6018		254	1.1208		254	1.763		254	0.3598		254	0.6192		254	0.5119		254	0.9403		254	0.6033				254	1.763
		255	0.5353		255	0.7712		255	1.9185		255	0.29		255	0.4336		255	0.1728		255	0.9453		255	0.613				255	1.9185
		256	0.4894		256	0.7026		256	1.561		256	0.1717		256	0.1463		256	0.1727		256	0.846		256	0.5194				256	1.561
		257	0.3901		257	0.5161		257	1.2942		257	0.1192		257	0.143		257	0.1206		257	0.7162		257	0.4504				257	1.2942
		258	0.3244		258	0.433		258	0.9522		258	0.1212		258	0.1153		258	0.1132		258	0.5902		258	0.3832				258	0.9522
		259	0.265		259	0.3639		259	0.6896		259	0.0959		259	0.0959		259	0.0983		259	0.4915		259	0.3074				259	0.6896
		260	0.2196		260	0.3017		260	0.4932		260	0.0933		260	0.0891		260	0.087		260	0.4131		260	0.2569				260	0.4932
		261	0.1796		261	0.2496		261	0.3316		261	0.0829		261	0.0789		261	0.0778		261	0.3547		261	0.2137				261	0.3316
		262	0.1495		262	0.2141		262	0.1992		262	0.0775		262	0.0725		262	0.0721		262	0.3039		262	0.1777				262	0.1992
		263	0.1252		263	0.1897		263	0.0957		263	0.0728		263	0.0692		263	0.0667		263	0.2646		263	0.1489				263	0.0957
		264	0.104		264	0.1655		264	-0.0097028		264	0.0701		264	0.0666		264	0.0615		264	0.2384		264	0.1246				264	-0.0097028
		265	0.0879		265	0.1491		265	-0.1058		265	0.0681		265	0.0649		265	0.0603		265	0.2167		265	0.1037				265	-0.1058
		266	0.0758		266	0.1333		266	-0.1807		266	0.0664		266	0.0603		266	0.0595		266	0.1996		266	0.0883				266	-0.1807
		267	0.0674		267	0.1213		267	-0.2267		267	0.0668		267	0.0631		267	0.0604		267	0.1928		267	0.0767				267	-0.2267
		268	0.0581		268	0.1111		268	-0.2389		268	0.0646		268	0.0622		268	0.0594		268	0.1878		268	0.066				268	-0.2389
		269	0.0495		269	0.1073		269	-0.2282		269	0.0657		269	0.0618		269	0.0562		269	0.1866		269	0.0541				269	-0.2282
		270	0.0473		270	0.1105		270	-0.22		270	0.0703		270	0.0597		270	0.0624		270	0.187		270	0.0466				270	-0.22
		271	0.0463		271	0.1084		271	-0.2405		271	0.0681		271	0.0649		271	0.0635		271	0.1912		271	0.0427				271	-0.2405
		272	0.0414		272	0.1069		272	-0.2807		272	0.0648		272	0.0635		272	0.0608		272	0.1983		272	0.0371				272	-0.2807
		273	0.0405		273	0.1039		273	-0.2818		273	0.0698		273	0.0661		273	0.0646		273	0.2057		273	0.0352				273	-0.2818
		274	0.0387		274	0.1024		274	-0.2071		274	0.0785		274	0.0737		274	0.0715		274	0.2211		274	0.0283				274	-0.2071
		275	0.0392		275	0.1078		275	-0.0563		275	0.0778		275	0.0692		275	0.0644		275	0.2286		275	0.0292				275	-0.0563
		276	0.0428		276	0.1075		276	0.1495		276	0.0778		276	0.0721		276	0.0717		276	0.2352		276	0.0225				276	0.1495
		277	0.0401		277	0.117		277	0.3177		277	0.0802		277	0.0788		277	0.0814		277	0.2418		277	0.0191				277	0.3177
		278	0.04		278	0.1302		278	0.4299		278	0.0801		278	0.0844		278	0.0773		278	0.272		278	0.0219				278	0.4299
		279	0.0405		279	0.1224		279	0.46		279	0.0841		279	0.0858		279	0.0746		279	0.2955		279	0.0083547				279	0.46
		280	0.0488		280	0.1361		280	0.5491		280	0.0868		280	0.0924		280	0.0828		280	0.2957		280	0.0198				280	0.5491
		281	0.0497		281	0.1338		281	0.7039		281	0.0937		281	0.0911		281	0.0827		281	0.318		281	0.0102				281	0.7039
		282	0.0392		282	0.1279		282	0.9691		282	0.0983		282	0.0987		282	0.0894		282	0.3147		282	0.006711				282	0.9691
		283	0.0575		283	0.1571		283	1.3097		283	0.1068		283	0.106		283	0.0818		283	0.3759		283	0.0077314				283	1.3097
		284	0.0565		284	0.1561		284	1.6698		284	0.1165		284	0.1018		284	0.0978		284	0.3462		284	0.0162				284	1.6698
		285	0.0433		285	0.2057		285	1.9662		285	0.1314		285	0.1109		285	0.1004		285	0.3234		285	0.0393				285	1.9662
		286	0.0529		286	0.213		286	2.1555		286	0.1093		286	0.1209		286	0.0933		286	0.3719		286	0.0273				286	2.1555
		287	0.0822		287	0.1738		287	2.3405		287	0.1383		287	0.1297		287	0.121		287	0.4252		287	0.026				287	2.3405
		288	0.0801		288	0.1833		288	2.5151		288	0.1745		288	0.1591		288	0.1245		288	0.4648		288	0.0084114				288	2.5151
		289	0.072		289	0.2387		289	2.6885		289	0.1769		289	0.2442		289	0.1717		289	0.4529		289	0.002326				289	2.6885
		290	0.0777		290	0.2735		290	2.8239		290	0.1801		290	0.2232		290	0.1808		290	0.438		290	0.0289				290	2.8239
		291	0.0474		291	0.3707		291	2.9254		291	0.2823		291	0.2115		291	0.1955		291	0.4753		291	0.0238				291	2.9254
		292	0.1132		292	0.5034		292	2.975		292	0.2201		292	0.226		292	0.1327		292	0.3617		292	0.0145				292	2.975
		293	0.109		293	0.6075		293	3.1362		293	0.097		293	0.3158		293	0.2504		293	0.4527		293	0.0473				293	3.1362
		294	0.0611		294	0.5718		294	3.447		294	0.1829		294	0.3816		294	0.2398		294	0.2695		294	0.1096				294	3.447
		295	0.1667		295	0.4344		295	3.5459		295	0.33		295	0.3168		295	0.3239		295	0.1846		295	0.0672				295	3.5459
		296	0.0741		296	0.6868		296	3.241		296	0.3103		296	0.4474		296	0.4516		296	0.1587		296	0.1341				296	3.241
		297	0.1599		297	0.9204		297	3.605		297	0.5508		297	0.3992		297	0.3947		297	0.4354		297	0.0062447				297	3.605
		298	0.0718		298	1.0689		298	3.7372		298	0.3842		298	0.3834		298	0.4238		298	0.4413		298	-0.1792				298	3.7372
		299	0.5283		299	0.5601		299	3.6781		299	0.0998		299	0.1534		299	0.1055		299	0.372		299	-0.1424				299	3.6781
		300	0.3302		300	0.6115		300	3.231		300	0.0776		300	0.0236		300	-0.0040765		300	0.3453		300	-0.1414				300	3.231
		301	0.1644		301	1.17		301	3.7389		301	0.1192		301	0.2188		301	0.1057		301	0.6299		301	-0.0504				301	3.7389
		302	0.2216		302	1.2891		302	3.6451		302	0.2745		302	0.4508		302	0.3819		302	0.3414		302	-0.0264				302	3.6451
		303	0.0797		303	0.8362		303	3.1086		303	0.2924		303	0.5359		303	0.283		303	0.0916		303	0.011				303	3.1086
		304	0.3073		304	0.4911		304	3.8196		304	0.0841		304	1.0529		304	0.3609		304	0.1589		304	0.0317				304	3.8196
		305	0.1448		305	1.2356		305	3.7614		305	0.317		305	0.7225		305	0.325		305	0.3283		305	-0.0752				305	3.7614
		306	0.1731		306	1.0372		306	3.8685		306	0.6259		306	0.6208		306	0.1521		306	0.4211		306	-0.0521				306	3.8685
		307	0.0739		307	0.3445		307	3.9		307	0.416		307	0.6245		307	0.2783		307	0.1026		307	-0.0193				307	3.9
		308	0.0895		308	1.3203		308	2.967		308	0.2433		308	0.4804		308	0.2438		308	0.2035		308	-0.0671				308	2.967
		309	0.1994		309	0.4692		309	2.9917		309	0.2864		309	0.2852		309	0.2313		309	0.1979		309	-0.0202				309	2.9917
		310	-0.001349		310	0.7228		310	2.7436		310	0.2283		310	0.3629		310	0.1691		310	0.13		310	-0.0618				310	2.7436
		311	0.1428		311	0.4762		311	2.7432		311	0.2384		311	0.4418		311	0.2185		311	0.1752		311	0.021				311	2.7432
		312	0.0759		312	0.5317		312	2.7516		312	0.2318		312	0.2645		312	0.2314		312	0.2434		312	0.0746				312	2.7516
		313	0.0914		313	0.4089		313	2.8299		313	0.176		313	0.2598		313	0.1817		313	0.4179		313	0.0654				313	2.8299
		314	0.0691		314	0.3476		314	2.5724		314	0.1835		314	0.2299		314	0.2161		314	0.3213		314	0.0392				314	2.5724
		315	0.0721		315	0.2622		315	2.44		315	0.1793		315	0.1533		315	0.1638		315	0.3534		315	0.0534				315	2.44
		316	0.088		316	0.2586		316	2.2747		316	0.1434		316	0.1281		316	0.1324		316	0.3195		316	0.0612				316	2.2747
		317	0.0915		317	0.2391		317	2.1316		317	0.1291		317	0.1219		317	0.1197		317	0.3273		317	0.0631				317	2.1316
		318	0.0923		318	0.235		318	1.9925		318	0.1105		318	0.1086		318	0.1005		318	0.3297		318	0.075				318	1.9925
		319	0.0844		319	0.1975		319	1.8708		319	0.0996		319	0.0993		319	0.0881		319	0.3087		319	0.073				319	1.8708
		320	0.0825		320	0.184		320	1.7009		320	0.0955		320	0.0929		320	0.0862		320	0.3015		320	0.0737				320	1.7009
		321	0.083		321	0.1749		321	1.5599		321	0.0829		321	0.0814		321	0.0797		321	0.2832		321	0.0696				321	1.5599
		322	0.0787		322	0.1615		322	1.4291		322	0.0798		322	0.0777		322	0.0749		322	0.2655		322	0.0668				322	1.4291
		323	0.0767		323	0.1572		323	1.2933		323	0.0769		323	0.0736		323	0.0713		323	0.2439		323	0.0633				323	1.2933
		324	0.0751		324	0.1509		324	1.1618		324	0.0747		324	0.0714		324	0.0683		324	0.2254		324	0.0602				324	1.1618
		325	0.071		325	0.1431		325	1.0373		325	0.0704		325	0.0666		325	0.0647		325	0.2045		325	0.0577				325	1.0373
		326	0.0668		326	0.1359		326	0.9233		326	0.0681		326	0.0646		326	0.0612		326	0.1828		326	0.0539				326	0.9233
		327	0.0628		327	0.1284		327	0.8151		327	0.0653		327	0.0618		327	0.0578		327	0.1634		327	0.0497				327	0.8151
		328	0.0581		328	0.1217		328	0.7151		328	0.0635		328	0.0595		328	0.056		328	0.1449		328	0.0461				328	0.7151
		329	0.0536		329	0.1151		329	0.6265		329	0.0619		329	0.0574		329	0.0542		329	0.1269		329	0.0426				329	0.6265
		330	0.0493		330	0.1094		330	0.546		330	0.0594		330	0.0554		330	0.0518		330	0.111		330	0.0382				330	0.546
		331	0.0455		331	0.1042		331	0.4754		331	0.058		331	0.0531		331	0.0498		331	0.0965		331	0.0343				331	0.4754
		332	0.0412		332	0.0986		332	0.4135		332	0.0567		332	0.0521		332	0.048		332	0.0826		332	0.0308				332	0.4135
		333	0.0376		333	0.0934		333	0.359		333	0.0552		333	0.0503		333	0.0465		333	0.071		333	0.0273				333	0.359
		334	0.0337		334	0.0888		334	0.3136		334	0.054		334	0.0488		334	0.0449		334	0.0604		334	0.024				334	0.3136
		335	0.0302		335	0.0846		335	0.2737		335	0.0526		335	0.0473		335	0.0433		335	0.0511		335	0.0208				335	0.2737
		336	0.0274		336	0.0811		336	0.2398		336	0.0519		336	0.0465		336	0.0427		336	0.0432		336	0.0181				336	0.2398
		337	0.0247		337	0.0776		337	0.2106		337	0.0509		337	0.0454		337	0.0412		337	0.0364		337	0.0157				337	0.2106
		338	0.0223		338	0.0748		338	0.1867		338	0.0503		338	0.0447		338	0.0407		338	0.0304		338	0.0135				338	0.1867
		339	0.0202		339	0.0724		339	0.1659		339	0.0495		339	0.044		339	0.0401		339	0.025		339	0.012				339	0.1659
		340	0.0184		340	0.0702		340	0.1484		340	0.0489		340	0.0435		340	0.0395		340	0.021		340	0.0103				340	0.1484
		341	0.0167		341	0.0682		341	0.1338		341	0.0486		341	0.0428		341	0.039		341	0.0172		341	0.0088868				341	0.1338
		342	0.0153		342	0.0666		342	0.1218		342	0.0481		342	0.0424		342	0.0385		342	0.0142		342	0.0078344				342	0.1218
		343	0.014		343	0.0652		343	0.1113		343	0.0479		343	0.0421		343	0.0382		343	0.0114		343	0.0068121				343	0.1113
		344	0.013		344	0.0641		344	0.1028		344	0.0475		344	0.0417		344	0.0377		344	0.0091631		344	0.0060139				344	0.1028
		345	0.0119		345	0.0631		345	0.0959		345	0.0472		345	0.0415		345	0.0375		345	0.0073693		345	0.0055118				345	0.0959
		346	0.011		346	0.0622		346	0.0902		346	0.0469		346	0.0412		346	0.0373		346	0.0058353		346	0.0051656				346	0.0902
		347	0.0102		347	0.0615		347	0.0854		347	0.0468		347	0.0409		347	0.0371		347	0.0046041		347	0.0049148				347	0.0854
		348	0.0093822		348	0.0607		348	0.0813		348	0.0467		348	0.0409		348	0.0369		348	0.0036323		348	0.0044484				348	0.0813
		349	0.0086608		349	0.0601		349	0.0784		349	0.0465		349	0.0407		349	0.0367		349	0.0025751		349	0.0040917				349	0.0784
		350	0.0082073		350	0.0597		350	0.0758		350	0.0463		350	0.0405		350	0.0365		350	0.0020788		350	0.0039148				350	0.0758
		351	0.0079432		351	0.0595		351	0.0737		351	0.0463		351	0.0404		351	0.0365		351	0.0013831		351	0.0037084				351	0.0737
		352	0.0073223		352	0.0591		352	0.0723		352	0.046		352	0.0402		352	0.0364		352	0.0010803		352	0.0033879				352	0.0723
		353	0.0066967		353	0.0586		353	0.0712		353	0.0459		353	0.0401		353	0.0363		353	0.00043892		353	0.0032668				353	0.0712
		354	0.0064135		354	0.0588		354	0.07		354	0.046		354	0.0401		354	0.0364		354	9.5119e-05		354	0.0032134				354	0.07
		355	0.0059004		355	0.0588		355	0.0691		355	0.0463		355	0.0405		355	0.0365		355	-0.00018288		355	0.0031886				355	0.0691
		356	0.0054388		356	0.0591		356	0.0688		356	0.0464		356	0.0407		356	0.0367		356	-0.00018621		356	0.0029926				356	0.0688
		357	0.005281		357	0.0588		357	0.0677		357	0.0464		357	0.0406		357	0.0363		357	-0.00038935		357	0.0034285				357	0.0677
		358	0.0048184		358	0.058		358	0.0675		358	0.0463		358	0.0404		358	0.0362		358	-7.988e-05		358	0.0039115				358	0.0675
		359	0.0046835		359	0.0579		359	0.0678		359	0.0461		359	0.0403		359	0.0362		359	0.00062536		359	0.0040665				359	0.0678
		360	0.004765		360	0.0575		360	0.068		360	0.0463		360	0.0404		360	0.0362		360	0.00080513		360	0.0038261				360	0.068
		361	0.0042758		361	0.0572		361	0.0683		361	0.0463		361	0.0404		361	0.0363		361	0.00089144		361	0.0037427				361	0.0683
		362	0.0039544		362	0.0576		362	0.0684		362	0.0462		362	0.0405		362	0.0365		362	0.00059866		362	0.003583				362	0.0684
		363	0.0036898		363	0.0578		363	0.0685		363	0.0464		363	0.0407		363	0.0368		363	0.00044369		363	0.0036292				363	0.0685
		364	0.0033751		364	0.058		364	0.0689		364	0.0467		364	0.0408		364	0.0368		364	0.00066923		364	0.0035863				364	0.0689
		365	0.0030193		365	0.0579		365	0.0694		365	0.0463		365	0.0405		365	0.0364		365	0.00080847		365	0.0036793				365	0.0694
		366	0.0026636		366	0.0579		366	0.0696		366	0.0467		366	0.0408		366	0.0369		366	0.0010006		366	0.0035295				366	0.0696
		367	0.0027742		367	0.0582		367	0.0702		367	0.0468		367	0.041		367	0.0371		367	0.001755		367	0.0034857				367	0.0702
		368	0.0025144		368	0.0583		368	0.0708		368	0.0466		368	0.041		368	0.0368		368	0.0021493		368	0.0034213				368	0.0708
		369	0.0018687		369	0.0584		369	0.0714		369	0.0466		369	0.041		369	0.037		369	0.0020716		369	0.0034165				369	0.0714
		370	0.0015192		370	0.0585		370	0.0716		370	0.0468		370	0.0411		370	0.0372		370	0.0020721		370	0.0036025				370	0.0716
		371	0.0012474		371	0.0585		371	0.0723		371	0.0471		371	0.0411		371	0.0373		371	0.0022061		371	0.0030432				371	0.0723
		372	0.0013118		372	0.0588		372	0.0729		372	0.0471		372	0.0414		372	0.0373		372	0.002548		372	0.0032573				372	0.0729
		373	0.0010843		373	0.0593		373	0.0734		373	0.0472		373	0.0413		373	0.0375		373	0.0027654		373	0.0033708				373	0.0734
		374	0.00092649		374	0.0595		374	0.0733		374	0.0473		374	0.0413		374	0.0377		374	0.0026743		374	0.0029249				374	0.0733
		375	0.00043154		375	0.0592		375	0.0734		375	0.0476		375	0.0416		375	0.038		375	0.0035932		375	0.0033975				375	0.0734
		376	0.00023222		376	0.0596		376	0.0745		376	0.0475		376	0.0415		376	0.0377		376	0.0040405		376	0.003191				376	0.0745
		377	0.00012112		377	0.0596		377	0.0742		377	0.0476		377	0.0418		377	0.0381		377	0.0039818		377	0.0030012				377	0.0742
		378	-5.1022e-05		378	0.0603		378	0.0752		378	0.0479		378	0.0419		378	0.0382		378	0.0046165		378	0.0029545				378	0.0752
		379	1.1444e-05		379	0.0607		379	0.0768		379	0.048		379	0.0421		379	0.0385		379	0.0061018		379	0.0027089				379	0.0768
		380	-0.0007062		380	0.0598		380	0.0775		380	0.0477		380	0.0417		380	0.0383		380	0.0059073		380	0.0027404				380	0.0775
		381	-0.00076771		381	0.0602		381	0.0771		381	0.0481		381	0.0422		381	0.0386		381	0.0054681		381	0.0029979				381	0.0771
		382	-0.00097466		382	0.0606		382	0.0769		382	0.0483		382	0.0426		382	0.039		382	0.0055964		382	0.003047				382	0.0769
		383	-0.0012636		383	0.0607		383	0.0788		383	0.0483		383	0.0427		383	0.0389		383	0.0063679		383	0.0023999				383	0.0788
		384	-0.0013528		384	0.061		384	0.0789		384	0.0483		384	0.0424		384	0.0389		384	0.0063598		384	0.0026612				384	0.0789
		385	-0.0014925		385	0.0612		385	0.0796		385	0.0482		385	0.0424		385	0.0391		385	0.006674		385	0.0024099				385	0.0796
		386	-0.0019031		386	0.061		386	0.0796		386	0.0485		386	0.0428		386	0.0393		386	0.0063093		386	0.0024199				386	0.0796
		387	-0.0022287		387	0.0613		387	0.0798		387	0.0486		387	0.0427		387	0.0395		387	0.0068576		387	0.0023313				387	0.0798
		388	-0.002409		388	0.0614		388	0.0819		388	0.0486		388	0.0428		388	0.0396		388	0.008826		388	0.0017138				388	0.0819
		389	-0.002718		389	0.0613		389	0.0826		389	0.0486		389	0.0426		389	0.0393		389	0.0089915		389	0.0018091				389	0.0826
		390	-0.0028791		390	0.0615		390	0.0805		390	0.0488		390	0.0428		390	0.0395		390	0.0067742		390	0.0019031				390	0.0805
		391	-0.0030217		391	0.0619		391	0.0794		391	0.0491		391	0.0433		391	0.04		391	0.0062234		391	0.0018234				391	0.0794
		392	-0.0032892		392	0.0623		392	0.0811		392	0.0492		392	0.0432		392	0.0401		392	0.008086		392	0.0015178				392	0.0811
		393	-0.0034719		393	0.0618		393	0.0853		393	0.049		393	0.043		393	0.0399		393	0.0111		393	0.0011716				393	0.0853
		394	-0.003974		394	0.0613		394	0.0835		394	0.0491		394	0.0434		394	0.04		394	0.0095503		394	0.0014238				394	0.0835
		395	-0.0044961		395	0.0616		395	0.0825		395	0.0488		395	0.0429		395	0.0399		395	0.0078542		395	0.0012827				395	0.0825
		396	-0.0044169		396	0.0621		396	0.0812		396	0.049		396	0.0431		396	0.04		396	0.0069415		396	0.0012689				396	0.0812
		397	-0.0046821		397	0.0624		397	0.0817		397	0.0491		397	0.0433		397	0.0403		397	0.0073612		397	0.00089788				397	0.0817
		398	-0.0044827		398	0.0628		398	0.0845		398	0.049		398	0.0434		398	0.0404		398	0.0106		398	0.00077105				398	0.0845
		399	-0.0055933		399	0.0614		399	0.0871		399	0.0485		399	0.0425		399	0.0397		399	0.0119		399	0.00055265				399	0.0871
		400	-0.005969		400	0.0614		400	0.0854		400	0.0489		400	0.0427		400	0.0398		400	0.0101		400	0.0013213				400	0.0854
		401	-0.0058484		401	0.0623		401	0.0835		401	0.0495		401	0.0437		401	0.0405		401	0.0081365		401	0.0010715				401	0.0835
		402	-0.0062642		402	0.0623		402	0.0834		402	0.0489		402	0.0431		402	0.0402		402	0.0077197		402	0.00096083				402	0.0834
		403	-0.0067163		403	0.0619		403	0.0843		403	0.0492		403	0.0433		403	0.0406		403	0.0082924		403	0.0006671				403	0.0843
		404	-0.0067744		404	0.0622		404	0.0846		404	0.0492		404	0.0432		404	0.0406		404	0.0089981		404	0.0006361				404	0.0846
		405	-0.0070019		405	0.0623		405	0.0872		405	0.049		405	0.043		405	0.0404		405	0.0114		405	0.00013828				405	0.0872
		406	-0.0074568		406	0.0618		406	0.0889		406	0.0486		406	0.0426		406	0.0399		406	0.0122		406	0.00049353				406	0.0889
		407	-0.0079517		407	0.0616		407	0.0866		407	0.0487		407	0.0429		407	0.0399		407	0.0101		407	0.00073624				407	0.0866
		408	-0.0078239		408	0.0624		408	0.0863		408	0.049		408	0.0435		408	0.0404		408	0.0097535		408	0.00052404				408	0.0863
		409	-0.0081611		409	0.0619		409	0.0865		409	0.0488		409	0.0432		409	0.0404		409	0.0102		409	7.1526e-05				409	0.0865
		410	-0.0084248		410	0.0617		410	0.0866		410	0.0486		410	0.0429		410	0.0405		410	0.0099275		410	9.3937e-05				410	0.0866
		411	-0.0086203		411	0.0621		411	0.0869		411	0.049		411	0.0432		411	0.0405		411	0.0103		411	0.00028086				411	0.0869
		412	-0.0086594		412	0.0627		412	0.0879		412	0.0494		412	0.0434		412	0.0407		412	0.0116		412	6.8665e-05				412	0.0879
		413	-0.0094113		413	0.0621		413	0.0907		413	0.049		413	0.043		413	0.0406		413	0.0136		413	-0.0003705				413	0.0907
		414	-0.0097847		414	0.0614		414	0.0901		414	0.0488		414	0.0428		414	0.0401		414	0.0129		414	-6.7234e-05				414	0.0901
		415	-0.01		415	0.0617		415	0.0877		415	0.0489		415	0.0432		415	0.0404		415	0.0114		415	0.00032902				415	0.0877
		416	-0.0103		416	0.0618		416	0.0872		416	0.049		416	0.0433		416	0.0404		416	0.0109		416	-0.00015402				416	0.0872
		417	-0.0104		417	0.062		417	0.0882		417	0.0488		417	0.0431		417	0.0402		417	0.0119		417	-0.00013781				417	0.0882
		418	-0.0106		418	0.0617		418	0.0876		418	0.0489		418	0.0431		418	0.0405		418	0.0112		418	8.1062e-05				418	0.0876
		419	-0.0109		419	0.0619		419	0.0876		419	0.0489		419	0.043		419	0.0405		419	0.0109		419	-0.000278				419	0.0876
		420	-0.0109		420	0.0621		420	0.0879		420	0.049		420	0.0433		420	0.0408		420	0.012		420	-0.00032806				420	0.0879
		421	-0.0113		421	0.0621		421	0.0895		421	0.049		421	0.0434		421	0.0409		421	0.0143		421	-0.0008831				421	0.0895
		422	-0.0118		422	0.0614		422	0.0915		422	0.0486		422	0.043		422	0.0402		422	0.0161		422	-0.0010009				422	0.0915
		423	-0.0121		423	0.0613		423	0.0914		423	0.0485		423	0.0427		423	0.04		423	0.0157		423	-0.00036573				423	0.0914
		424	-0.0124		424	0.0614		424	0.0902		424	0.0488		424	0.0431		424	0.0404		424	0.0137		424	-0.0001173				424	0.0902
		425	-0.0127		425	0.0613		425	0.088		425	0.0487		425	0.0429		425	0.0403		425	0.012		425	-0.00025177				425	0.088
		426	-0.0131		426	0.0613		426	0.0871		426	0.0486		426	0.0429		426	0.0406		426	0.011		426	-2.9087e-05				426	0.0871
		427	-0.0132		427	0.0618		427	0.089		427	0.0488		427	0.0432		427	0.0408		427	0.0124		427	-0.00028515				427	0.089
		428	-0.0137		428	0.0612		428	0.0893		428	0.0487		428	0.0431		428	0.0406		428	0.0135		428	-0.00047445				428	0.0893
		429	-0.0133		429	0.062		429	0.0894		429	0.049		429	0.0435		429	0.0411		429	0.0138		429	-0.00029993				429	0.0894
		430	-0.0139		430	0.0612		430	0.091		430	0.0487		430	0.043		430	0.0408		430	0.0154		430	-0.0012569				430	0.091
		431	-0.0145		431	0.0602		431	0.0918		431	0.0482		431	0.0422		431	0.04		431	0.0161		431	-0.00056839				431	0.0918
		432	-0.0148		432	0.0608		432	0.0899		432	0.0487		432	0.043		432	0.0405		432	0.0145		432	0.00068617				432	0.0899
		433	-0.0147		433	0.0622		433	0.0897		433	0.0496		433	0.044		433	0.0416		433	0.0131		433	0.00033808				433	0.0897
		434	-0.016		434	0.06		434	0.0896		434	0.0481		434	0.0421		434	0.04		434	0.0117		434	-0.0011711				434	0.0896
		435	-0.0148		435	0.0608		435	0.0859		435	0.049		435	0.0432		435	0.0407		435	0.0106		435	0.00034046				435	0.0859
		436	-0.0156		436	0.0613		436	0.0873		436	0.049		436	0.0432		436	0.0408		436	0.012		436	-0.0001893				436	0.0873
		437	-0.0156		437	0.0608		437	0.0899		437	0.0487		437	0.0429		437	0.0407		437	0.0132		437	-0.0004673				437	0.0899
		438	-0.0157		438	0.0613		438	0.09		438	0.0491		438	0.0432		438	0.0407		438	0.0142		438	-6.8188e-05				438	0.09
		439	-0.0163		439	0.0609		439	0.0906		439	0.0488		439	0.0427		439	0.0406		439	0.0143		439	-0.00026608				439	0.0906
		440	-0.0163		440	0.0611		440	0.0898		440	0.0489		440	0.0432		440	0.0409		440	0.0139		440	0.00014734				440	0.0898
		441	-0.0163		441	0.0613		441	0.0893		441	0.049		441	0.0434		441	0.0412		441	0.0133		441	-0.00037241				441	0.0893
		442	-0.0167		442	0.0604		442	0.0867		442	0.0486		442	0.0428		442	0.0407		442	0.0113		442	-0.00052547				442	0.0867
		443	-0.0167		443	0.0608		443	0.0872		443	0.049		443	0.0431		443	0.0408		443	0.0127		443	0.00011873				443	0.0872
		444	-0.0171		444	0.0608		444	0.0874		444	0.0489		444	0.0432		444	0.0409		444	0.0127		444	0.00012445				444	0.0874
		445	-0.0173		445	0.0605		445	0.0875		445	0.0488		445	0.043		445	0.0407		445	0.0126		445	0.00036812				445	0.0875
		446	-0.0173		446	0.0609		446	0.0889		446	0.0491		446	0.0433		446	0.041		446	0.0137		446	0.0002861				446	0.0889
		447	-0.0177		447	0.0608		447	0.0884		447	0.049		447	0.0431		447	0.0409		447	0.0135		447	0.00023937				447	0.0884
		448	-0.018		448	0.0606		448	0.0892		448	0.0491		448	0.0433		448	0.0409		448	0.0138		448	0.00037336				448	0.0892
		449	-0.0179		449	0.0607		449	0.0888		449	0.0492		449	0.0435		449	0.0411		449	0.0134		449	0.00015211				449	0.0888
		450	-0.0182		450	0.0606		450	0.0883		450	0.0491		450	0.0433		450	0.041		450	0.0134		450	0.00019503				450	0.0883
		451	-0.0185		451	0.0607		451	0.0881		451	0.0493		451	0.0431		451	0.0409		451	0.013		451	0.00027609				451	0.0881
		452	-0.0187		452	0.0607		452	0.0881		452	0.0494		452	0.0435		452	0.041		452	0.0128		452	0.0002327				452	0.0881
		453	-0.0191		453	0.0604		453	0.0883		453	0.0492		453	0.0432		453	0.041		453	0.0131		453	0.00016022				453	0.0883
		454	-0.019		454	0.0605		454	0.0884		454	0.0494		454	0.0436		454	0.0413		454	0.0128		454	0.00038385				454	0.0884
		455	-0.0192		455	0.0606		455	0.0876		455	0.0493		455	0.0435		455	0.0413		455	0.0124		455	0.0001483				455	0.0876
		456	-0.0197		456	0.0601		456	0.0859		456	0.0492		456	0.0431		456	0.0409		456	0.0112		456	-3.0518e-05				456	0.0859
		457	-0.0196		457	0.0604		457	0.0878		457	0.0495		457	0.0436		457	0.0415		457	0.0127		457	5.6267e-05				457	0.0878
		458	-0.0201		458	0.0602		458	0.0874		458	0.0495		458	0.0434		458	0.0413		458	0.0123		458	-0.00026846				458	0.0874
		459	-0.0204		459	0.06		459	0.0875		459	0.0493		459	0.0433		459	0.0411		459	0.0125		459	-0.00026321				459	0.0875
		460	-0.0205		460	0.0599		460	0.0869		460	0.0495		460	0.0437		460	0.0415		460	0.0126		460	-7.534e-05				460	0.0869
		461	-0.0209		461	0.0597		461	0.0866		461	0.0495		461	0.0436		461	0.0412		461	0.0124		461	1.5259e-05				461	0.0866
		462	-0.0207		462	0.0601		462	0.0869		462	0.0496		462	0.0436		462	0.0415		462	0.0127		462	0.00045347				462	0.0869
		463	-0.021		463	0.0606		463	0.0874		463	0.0498		463	0.0441		463	0.0419		463	0.0125		463	8.0109e-05				463	0.0874
		464	-0.0212		464	0.0603		464	0.0884		464	0.0495		464	0.0435		464	0.0415		464	0.0139		464	-0.00057983				464	0.0884
		465	-0.0214		465	0.0602		465	0.0892		465	0.0496		465	0.0437		465	0.0417		465	0.0144		465	-0.00074244				465	0.0892
		466	-0.022		466	0.0596		466	0.0888		466	0.0496		466	0.0433		466	0.0415		466	0.0148		466	-0.00061131				466	0.0888
		467	-0.0218		467	0.0601		467	0.0886		467	0.05		467	0.044		467	0.0419		467	0.015		467	0.00032091				467	0.0886
		468	-0.0223		468	0.0601		468	0.0902		468	0.0503		468	0.0443		468	0.0421		468	0.0163		468	-3.8147e-06				468	0.0902
		469	-0.0224		469	0.06		469	0.0907		469	0.0498		469	0.0439		469	0.0418		469	0.0158		469	-0.00025177				469	0.0907
		470	-0.0223		470	0.0605		470	0.0886		470	0.0502		470	0.0443		470	0.0421		470	0.0141		470	0.00013924				470	0.0886
		471	-0.0225		471	0.0605		471	0.0881		471	0.0501		471	0.0442		471	0.0421		471	0.0138		471	-0.00036335				471	0.0881
		472	-0.0226		472	0.0607		472	0.0885		472	0.0502		472	0.0443		472	0.0424		472	0.0144		472	-0.00053501				472	0.0885
		473	-0.0228		473	0.0604		473	0.0892		473	0.0502		473	0.0443		473	0.0423		473	0.0152		473	-0.00074291				473	0.0892
		474	-0.0228		474	0.0603		474	0.089		474	0.0502		474	0.0443		474	0.0422		474	0.0152		474	-0.00058699				474	0.089
		475	-0.023		475	0.0605		475	0.0885		475	0.0502		475	0.0443		475	0.0422		475	0.0149		475	-0.00088167				475	0.0885
		476	-0.0231		476	0.0603		476	0.0891		476	0.0502		476	0.0443		476	0.0423		476	0.0155		476	-0.00056171				476	0.0891
		477	-0.0233		477	0.0606		477	0.0891		477	0.0504		477	0.0445		477	0.0423		477	0.0156		477	-0.00014114				477	0.0891
		478	-0.024		478	0.0605		478	0.0874		478	0.0505		478	0.0443		478	0.0423		478	0.0137		478	-0.00073004				478	0.0874
		479	-0.0238		479	0.0605		479	0.0866		479	0.0505		479	0.0445		479	0.0424		479	0.0136		479	-0.00067663				479	0.0866
		480	-0.024		480	0.0604		480	0.0867		480	0.0508		480	0.0449		480	0.0428		480	0.014		480	-0.00066233				480	0.0867
		481	-0.024		481	0.0605		481	0.0865		481	0.0506		481	0.0448		481	0.0428		481	0.0143		481	-0.00067234				481	0.0865
		482	-0.0243		482	0.0604		482	0.0861		482	0.0506		482	0.0446		482	0.0424		482	0.014		482	-0.00048971				482	0.0861
		483	-0.0242		483	0.0608		483	0.0875		483	0.0509		483	0.0447		483	0.0429		483	0.0152		483	-0.00040627				483	0.0875
		484	-0.0245		484	0.0609		484	0.088		484	0.0508		484	0.0449		484	0.043		484	0.0161		484	-0.00060415				484	0.088
		485	-0.0246		485	0.0612		485	0.0894		485	0.0509		485	0.0452		485	0.0434		485	0.0154		485	-0.0021768				485	0.0894
		486	-0.0265		486	0.0581		486	0.0889		486	0.0492		486	0.0433		486	0.0415		486	0.0135		486	-0.0036483				486	0.0889
		487	-0.0272		487	0.0573		487	0.0798		487	0.0493		487	0.0426		487	0.0408		487	0.0117		487	0.0021081				487	0.0798
		488	-0.0253		488	0.0626		488	0.0841		488	0.0532		488	0.0472		488	0.0448		488	0.0144		488	0.0027151				488	0.0841
		489	-0.0264		489	0.0609		489	0.0874		489	0.0515		489	0.0454		489	0.0433		489	0.0171		489	0.00014114				489	0.0874
		490	-0.0256		490	0.0608		490	0.089		490	0.0512		490	0.0451		490	0.043		490	0.0172		490	-0.00045252				490	0.089
		491	-0.0259		491	0.0607		491	0.0882		491	0.051		491	0.045		491	0.043		491	0.0167		491	-0.00046921				491	0.0882
		492	-0.0259		492	0.0605		492	0.0877		492	0.0512		492	0.0455		492	0.0432		492	0.0166		492	-0.00047779				492	0.0877
		493	-0.0257		493	0.0607		493	0.0885		493	0.0514		493	0.0454		493	0.0433		493	0.0172		493	-0.00048256				493	0.0885
		494	-0.0258		494	0.0607		494	0.0881		494	0.0514		494	0.0455		494	0.0436		494	0.0167		494	-0.00052452				494	0.0881
		495	-0.0262		495	0.0606		495	0.0871		495	0.0513		495	0.0452		495	0.0433		495	0.0166		495	-0.0003686				495	0.0871
		496	-0.0259		496	0.0612		496	0.0885		496	0.0516		496	0.0457		496	0.0436		496	0.0176		496	-0.00028658				496	0.0885
		497	-0.0267		497	0.0603		497	0.0882		497	0.0511		497	0.0449		497	0.0429		497	0.0179		497	-0.00034428				497	0.0882
		498	-0.0262		498	0.0613		498	0.0878		498	0.0518		498	0.0456		498	0.0434		498	0.0175		498	0.00023985				498	0.0878
		499	-0.027		499	0.061		499	0.0878		499	0.0515		499	0.0454		499	0.0435		499	0.0174		499	-0.00020552				499	0.0878
		500	-0.0269		500	0.0609		500	0.0859		500	0.0512		500	0.0452		500	0.0433		500	0.0162		500	-0.00037479				500	0.0859
		501	-0.027		501	0.0611		501	0.0865		501	0.0515		501	0.0454		501	0.0435		501	0.017		501	-0.00017405				501	0.0865
		502	-0.027		502	0.0609		502	0.0873		502	0.0513		502	0.0453		502	0.0432		502	0.0177		502	-0.00021648				502	0.0873
		503	-0.0273		503	0.0609		503	0.0871		503	0.0516		503	0.0454		503	0.0436		503	0.0178		503	-0.00013161				503	0.0871
		504	-0.0275		504	0.0611		504	0.0874		504	0.0516		504	0.0454		504	0.0436		504	0.0181		504	-0.00011539				504	0.0874
		505	-0.0277		505	0.0612		505	0.0883		505	0.0516		505	0.0455		505	0.0437		505	0.0184		505	-0.00016785				505	0.0883
		506	-0.0275		506	0.0613		506	0.0865		506	0.0516		506	0.0456		506	0.0438		506	0.017		506	-8.9645e-05				506	0.0865
		507	-0.028		507	0.0609		507	0.0865		507	0.0516		507	0.0454		507	0.0436		507	0.0173		507	8.1539e-05				507	0.0865
		508	-0.0279		508	0.0615		508	0.087		508	0.0518		508	0.0458		508	0.0439		508	0.0176		508	-3.7193e-05				508	0.087
		509	-0.0282		509	0.0612		509	0.086		509	0.0517		509	0.0454		509	0.0436		509	0.0171		509	0.00011969				509	0.086
		510	-0.0281		510	0.0614		510	0.0869		510	0.0515		510	0.0455		510	0.0436		510	0.0178		510	0.0002284				510	0.0869
		511	-0.0285		511	0.0612		511	0.0881		511	0.0512		511	0.0453		511	0.0434		511	0.0184		511	0.00010252				511	0.0881
		512	-0.0287		512	0.061		512	0.0884		512	0.0516		512	0.0455		512	0.0437		512	0.0185		512	0.00020695				512	0.0884
		513	-0.0286		513	0.0613		513	0.0878		513	0.0519		513	0.0458		513	0.044		513	0.0186		513	0.00048828				513	0.0878
		514	-0.0285		514	0.0613		514	0.0871		514	0.0517		514	0.0455		514	0.0437		514	0.0181		514	0.00049019				514	0.0871
		515	-0.0287		515	0.0615		515	0.0868		515	0.0517		515	0.0455		515	0.0437		515	0.0176		515	0.00043583				515	0.0868
		516	-0.0291		516	0.0614		516	0.0865		516	0.0517		516	0.0457		516	0.0438		516	0.0179		516	0.00065041				516	0.0865
		517	-0.0293		517	0.0615		517	0.0865		517	0.0516		517	0.0455		517	0.0437		517	0.018		517	0.00053024				517	0.0865
		518	-0.0293		518	0.0614		518	0.0871		518	0.0518		518	0.0457		518	0.0439		518	0.0184		518	0.00069046				518	0.0871
		519	-0.0292		519	0.0615		519	0.0878		519	0.0517		519	0.0456		519	0.0439		519	0.0189		519	0.00078106				519	0.0878
		520	-0.0294		520	0.0615		520	0.0872		520	0.0518		520	0.0457		520	0.0438		520	0.0184		520	0.001123				520	0.0872
		521	-0.0296		521	0.0617		521	0.0867		521	0.0519		521	0.0457		521	0.0441		521	0.0184		521	0.0011353				521	0.0867
		522	-0.03		522	0.0615		522	0.0866		522	0.0519		522	0.0455		522	0.044		522	0.0184		522	0.0010457				522	0.0866
		523	-0.0301		523	0.0617		523	0.0864		523	0.0519		523	0.0458		523	0.044		523	0.0179		523	0.0011897				523	0.0864
		524	-0.03		524	0.0617		524	0.0863		524	0.052		524	0.0459		524	0.0442		524	0.0183		524	0.0012894				524	0.0863
		525	-0.0302		525	0.0617		525	0.0861		525	0.0518		525	0.0459		525	0.0441		525	0.0182		525	0.0012884				525	0.0861
		526	-0.0303		526	0.0617		526	0.0862		526	0.0519		526	0.0458		526	0.0443		526	0.0185		526	0.0014262				526	0.0862
		527	-0.0307		527	0.0615		527	0.0861		527	0.0519		527	0.0459		527	0.0442		527	0.0183		527	0.0013137				527	0.0861
		528	-0.0308		528	0.0614		528	0.0859		528	0.052		528	0.046		528	0.0444		528	0.0183		528	0.0013151				528	0.0859
		529	-0.0308		529	0.0616		529	0.0854		529	0.052		529	0.0458		529	0.0442		529	0.0181		529	0.0013084				529	0.0854
		530	-0.0309		530	0.0617		530	0.0851		530	0.052		530	0.0457		530	0.0442		530	0.018		530	0.001564				530	0.0851
		531	-0.031		531	0.0618		531	0.0851		531	0.0522		531	0.046		531	0.0446		531	0.0183		531	0.0017781				531	0.0851
		532	-0.0312		532	0.0616		532	0.0851		532	0.0523		532	0.0459		532	0.0445		532	0.0182		532	0.0016899				532	0.0851
		533	-0.0313		533	0.0616		533	0.0854		533	0.0522		533	0.0462		533	0.0444		533	0.0184		533	0.0016384				533	0.0854
		534	-0.0314		534	0.0616		534	0.0845		534	0.0522		534	0.046		534	0.0443		534	0.0184		534	0.0017505				534	0.0845
		535	-0.0316		535	0.0615		535	0.0848		535	0.0522		535	0.0462		535	0.0445		535	0.0183		535	0.0019722				535	0.0848
		536	-0.0317		536	0.0616		536	0.0846		536	0.0523		536	0.0462		536	0.0445		536	0.0183		536	0.0021				536	0.0846
		537	-0.0317		537	0.0618		537	0.0843		537	0.0524		537	0.0462		537	0.0448		537	0.0183		537	0.0022311				537	0.0843
		538	-0.0317		538	0.0618		538	0.0848		538	0.0523		538	0.0462		538	0.0446		538	0.0188		538	0.0020247				538	0.0848
		539	-0.0319		539	0.0615		539	0.0841		539	0.0523		539	0.0461		539	0.0447		539	0.0185		539	0.0022435				539	0.0841
		540	-0.032		540	0.0615		540	0.0839		540	0.0525		540	0.0463		540	0.0447		540	0.0183		540	0.0024209				540	0.0839
		541	-0.0321		541	0.0617		541	0.0838		541	0.0528		541	0.0466		541	0.0449		541	0.0186		541	0.0023751				541	0.0838
		542	-0.0322		542	0.0619		542	0.0836		542	0.0528		542	0.0466		542	0.0449		542	0.0185		542	0.0023918				542	0.0836
		543	-0.0322		543	0.0619		543	0.083		543	0.0528		543	0.0465		543	0.0451		543	0.0183		543	0.0024037				543	0.083
		544	-0.0323		544	0.0618		544	0.0826		544	0.0529		544	0.0466		544	0.0451		544	0.0183		544	0.0024319				544	0.0826
		545	-0.0323		545	0.0617		545	0.0826		545	0.0528		545	0.0467		545	0.0452		545	0.0185		545	0.002553				545	0.0826
		546	-0.0324		546	0.0618		546	0.0834		546	0.053		546	0.0468		546	0.0452		546	0.0186		546	0.0027552				546	0.0834
		547	-0.0324		547	0.062		547	0.083		547	0.0532		547	0.0469		547	0.0454		547	0.0191		547	0.0026455				547	0.083
		548	-0.0323		548	0.0617		548	0.0837		548	0.053		548	0.0468		548	0.0452		548	0.0195		548	0.0025458				548	0.0837
		549	-0.0326		549	0.0617		549	0.083		549	0.0531		549	0.0468		549	0.0452		549	0.0191		549	0.003109				549	0.083
		550	-0.0326		550	0.0619		550	0.0825		550	0.0535		550	0.0473		550	0.0457		550	0.0188		550	0.0030317				550	0.0825
		551	-0.0325		551	0.0618		551	0.0825		551	0.0533		551	0.0472		551	0.0456		551	0.019		551	0.0031619				551	0.0825
		552	-0.0326		552	0.0618		552	0.0826		552	0.0533		552	0.0471		552	0.0456		552	0.019		552	0.0030022				552	0.0826
		553	-0.0328		553	0.0617		553	0.0826		553	0.0534		553	0.0471		553	0.0458		553	0.0192		553	0.0029273				553	0.0826
		554	-0.0326		554	0.0618		554	0.082		554	0.0536		554	0.0473		554	0.0458		554	0.0193		554	0.0033851				554	0.082
		555	-0.0325		555	0.0621		555	0.0824		555	0.0538		555	0.0475		555	0.046		555	0.0195		555	0.0033364				555	0.0824
		556	-0.0327		556	0.0619		556	0.0824		556	0.0537		556	0.0474		556	0.046		556	0.0193		556	0.0031614				556	0.0824
		557	-0.0328		557	0.0619		557	0.0817		557	0.0538		557	0.0475		557	0.046		557	0.0193		557	0.0033603				557	0.0817
		558	-0.0328		558	0.0619		558	0.0816		558	0.0539		558	0.0477		558	0.046		558	0.019		558	0.0031276				558	0.0816
		559	-0.0326		559	0.0619		559	0.0811		559	0.054		559	0.0477		559	0.0462		559	0.0191		559	0.0034084				559	0.0811
		560	-0.0325		560	0.0621		560	0.0813		560	0.0541		560	0.0478		560	0.0461		560	0.0191		560	0.00314				560	0.0813
		561	-0.0329		561	0.0618		561	0.0809		561	0.0539		561	0.0475		561	0.046		561	0.0187		561	0.003253				561	0.0809
		562	-0.033		562	0.0619		562	0.0807		562	0.0541		562	0.0478		562	0.0462		562	0.019		562	0.0033689				562	0.0807
		563	-0.0329		563	0.0619		563	0.0806		563	0.0541		563	0.048		563	0.0464		563	0.0188		563	0.0033555				563	0.0806
		564	-0.0329		564	0.0618		564	0.0802		564	0.0542		564	0.048		564	0.0465		564	0.0187		564	0.0032964				564	0.0802
		565	-0.0331		565	0.0618		565	0.0793		565	0.0543		565	0.048		565	0.0464		565	0.018		565	0.003335				565	0.0793
		566	-0.0331		566	0.0618		566	0.0784		566	0.0543		566	0.0481		566	0.0464		566	0.0173		566	0.0033054				566	0.0784
		567	-0.0332		567	0.0616		567	0.0781		567	0.0542		567	0.048		567	0.0464		567	0.0168		567	0.0030789				567	0.0781
		568	-0.0334		568	0.0617		568	0.0773		568	0.0544		568	0.048		568	0.0463		568	0.0165		568	0.0031934				568	0.0773
		569	-0.0333		569	0.062		569	0.0769		569	0.0545		569	0.0483		569	0.0467		569	0.0158		569	0.0026641				569	0.0769
		570	-0.0343		570	0.0613		570	0.0759		570	0.0541		570	0.0479		570	0.0463		570	0.0146		570	0.0020857				570	0.0759
		571	-0.0341		571	0.0617		571	0.076		571	0.0545		571	0.0481		571	0.0466		571	0.0154		571	0.0026817				571	0.076
		572	-0.0347		572	0.0615		572	0.0787		572	0.0543		572	0.048		572	0.0464		572	0.0176		572	0.0026989				572	0.0787
		573	-0.0339		573	0.0623		573	0.0773		573	0.0551		573	0.0488		573	0.0471		573	0.0169		573	0.0030293				573	0.0773
		574	-0.0345		574	0.0618		574	0.0767		574	0.0545		574	0.0482		574	0.0467		574	0.0163		574	0.0016642				574	0.0767
		575	-0.0352		575	0.0615		575	0.0793		575	0.0545		575	0.048		575	0.0466		575	0.0194		575	0.0022025				575	0.0793
		576	-0.0348		576	0.062		576	0.0803		576	0.055		576	0.0486		576	0.0469		576	0.0188		576	0.0026383				576	0.0803
		577	-0.0338		577	0.0622		577	0.0753		577	0.0552		577	0.049		577	0.0473		577	0.0154		577	0.0021372				577	0.0753
		578	-0.0362		578	0.0609		578	0.0774		578	0.0541		578	0.0477		578	0.0462		578	0.0175		578	0.0012145				578	0.0774
		579	-0.035		579	0.0624		579	0.0786		579	0.0553		579	0.049		579	0.0472		579	0.019		579	0.0031061				579	0.0786
		580	-0.035		580	0.0618		580	0.0785		580	0.055		580	0.0486		580	0.047		580	0.0178		580	0.0022926				580	0.0785
		581	-0.0332		581	0.0628		581	0.0765		581	0.0555		581	0.0494		581	0.0477		581	0.0174		581	0.0018969				581	0.0765
		582	-0.037		582	0.0605		582	0.0764		582	0.0537		582	0.0472		582	0.0459		582	0.0159		582	0.00058413				582	0.0764
		583	-0.0362		583	0.0619		583	0.0723		583	0.0552		583	0.0489		583	0.047		583	0.0139		583	0.0036631				583	0.0723
		584	-0.0339		584	0.063		584	0.0748		584	0.0561		584	0.05		584	0.0481		584	0.0159		584	0.0033493				584	0.0748
		585	-0.0342		585	0.0618		585	0.0784		585	0.0549		585	0.0486		585	0.047		585	0.0187		585	0.0012975				585	0.0784
		586	-0.0352		586	0.0616		586	0.0749		586	0.055		586	0.0486		586	0.0469		586	0.016		586	0.0021448				586	0.0749
		587	-0.0342		587	0.0623		587	0.0737		587	0.0555		587	0.0493		587	0.0476		587	0.0152		587	0.0028033				587	0.0737
		588	-0.0344		588	0.0617		588	0.0748		588	0.055		588	0.0486		588	0.047		588	0.0156		588	0.0022817				588	0.0748
		589	-0.0343		589	0.0621		589	0.0745		589	0.0555		589	0.0491		589	0.0475		589	0.016		589	0.002903				589	0.0745
		590	-0.0335		590	0.0622		590	0.0742		590	0.0556		590	0.0493		590	0.0477		590	0.0156		590	0.0027218				590	0.0742
		591	-0.033		591	0.0622		591	0.0748		591	0.0556		591	0.0493		591	0.0476		591	0.0162		591	0.0026941				591	0.0748
		592	-0.0328		592	0.0625		592	0.0763		592	0.0559		592	0.0496		592	0.048		592	0.0173		592	0.0024662				592	0.0763
		593	-0.0325		593	0.0619		593	0.0766		593	0.0553		593	0.0491		593	0.0475		593	0.017		593	0.001523				593	0.0766
		594	-0.0339		594	0.0617		594	0.0748		594	0.0553		594	0.0489		594	0.0473		594	0.016		594	0.0023813				594	0.0748
		595	-0.0327		595	0.0624		595	0.0752		595	0.056		595	0.0497		595	0.048		595	0.0162		595	0.0025349				595	0.0752
		596	-0.0336		596	0.0618		596	0.0744		596	0.0555		596	0.0491		596	0.0475		596	0.0159		596	0.0020833				596	0.0744
		597	-0.0325		597	0.0624		597	0.0759		597	0.056		597	0.0498		597	0.048		597	0.0172		597	0.0024881				597	0.0759
		598	-0.0319		598	0.0624		598	0.0776		598	0.0561		598	0.0498		598	0.0481		598	0.0185		598	0.0021687				598	0.0776
		599	-0.0328		599	0.062		599	0.0775		599	0.0556		599	0.0492		599	0.0476		599	0.0186		599	0.0014248				599	0.0775
		600	-0.0328		600	0.0622		600	0.0771		600	0.0557		600	0.0494		600	0.0478		600	0.018		600	0.0017495				600	0.0771
		601	-0.0326		601	0.0621		601	0.0766		601	0.0558		601	0.0496		601	0.0478		601	0.0175		601	0.0019703				601	0.0766
		602	-0.0324		602	0.0621		602	0.0758		602	0.0559		602	0.0497		602	0.048		602	0.017		602	0.0020752				602	0.0758
		603	-0.0318		603	0.0622		603	0.0737		603	0.0559		603	0.0497		603	0.0479		603	0.016		603	0.0017204				603	0.0737
		604	-0.0327		604	0.0619		604	0.0756		604	0.0556		604	0.0492		604	0.0476		604	0.0172		604	0.001493				604	0.0756
		605	-0.0318		605	0.0625		605	0.0757		605	0.0563		605	0.0499		605	0.0482		605	0.0176		605	0.0018206				605	0.0757
		606	-0.0318		606	0.062		606	0.0763		606	0.056		606	0.0496		606	0.048		606	0.0179		606	0.0012293				606	0.0763
		607	-0.0323		607	0.0621		607	0.0765		607	0.056		607	0.0496		607	0.048		607	0.0185		607	0.0013809				607	0.0765
		608	-0.0316		608	0.0623		608	0.0766		608	0.056		608	0.0497		608	0.048		608	0.0183		608	0.0013952				608	0.0766
		609	-0.0315		609	0.0624		609	0.0757		609	0.0562		609	0.0499		609	0.0482		609	0.0177		609	0.0014071				609	0.0757
		610	-0.0311		610	0.0621		610	0.075		610	0.0561		610	0.0497		610	0.0481		610	0.0171		610	0.0010238				610	0.075
		611	-0.031		611	0.0623		611	0.0753		611	0.0561		611	0.0498		611	0.0481		611	0.0174		611	0.001215				611	0.0753
		612	-0.0312		612	0.0621		612	0.0751		612	0.056		612	0.0498		612	0.048		612	0.0174		612	0.0010257				612	0.0751
		613	-0.0306		613	0.0622		613	0.0749		613	0.0563		613	0.0499		613	0.0483		613	0.0174		613	0.0010824				613	0.0749
		614	-0.0308		614	0.0621		614	0.0758		614	0.0562		614	0.0498		614	0.0482		614	0.0182		614	0.00074625				614	0.0758
		615	-0.0307		615	0.0621		615	0.0766		615	0.0562		615	0.0499		615	0.0482		615	0.019		615	0.00074863				615	0.0766
		616	-0.0306		616	0.0621		616	0.0756		616	0.0561		616	0.0497		616	0.048		616	0.0182		616	0.00070953				616	0.0756
		617	-0.0301		617	0.0623		617	0.0741		617	0.0564		617	0.0501		617	0.0483		617	0.0175		617	0.00079632				617	0.0741
		618	-0.0302		618	0.062		618	0.0733		618	0.0561		618	0.0497		618	0.0481		618	0.0168		618	0.00037766				618	0.0733
		619	-0.0298		619	0.0623		619	0.0746		619	0.0564		619	0.05		619	0.0483		619	0.0177		619	0.00042629				619	0.0746
		620	-0.0293		620	0.0621		620	0.0748		620	0.0562		620	0.0498		620	0.0481		620	0.0178		620	0.0001483				620	0.0748
		621	-0.0299		621	0.062		621	0.0742		621	0.0563		621	0.0499		621	0.0482		621	0.0175		621	9.2983e-05				621	0.0742
		622	-0.0291		622	0.0616		622	0.0748		622	0.0557		622	0.0494		622	0.0477		622	0.018		622	-7.9632e-05				622	0.0748
		623	-0.0298		623	0.0602		623	0.0748		623	0.0545		623	0.0482		623	0.0467		623	0.0175		623	-0.00077724				623	0.0748
		624	-0.032		624	0.0606		624	0.0753		624	0.0544		624	0.0481		624	0.047		624	0.017		624	-0.0019212				624	0.0753
		625	-0.0326		625	0.0616		625	0.0744		625	0.0551		625	0.0487		625	0.0477		625	0.0162		625	-0.0023732				625	0.0744
		626	-0.0337		626	0.0616		626	0.0732		626	0.055		626	0.0486		626	0.0476		626	0.0152		626	-0.0028486				626	0.0732
		627	-0.0342		627	0.0642		627	0.0741		627	0.0572		627	0.0508		627	0.0496		627	0.016		627	-0.0021501				627	0.0741
		628	-0.0315		628	0.0639		628	0.0739		628	0.058		628	0.0517		628	0.0499		628	0.0173		628	-0.00029802				628	0.0739
		629	-0.0275		629	0.0621		629	0.0728		629	0.0566		629	0.0502		629	0.0482		629	0.0179		629	0.00073767				629	0.0728
		630	-0.025		630	0.0624		630	0.0747		630	0.0574		630	0.0508		630	0.0487		630	0.0193		630	0.00087595				630	0.0747
		631	-0.0242		631	0.0621		631	0.0755		631	0.0572		631	0.0508		631	0.0487		631	0.0202		631	0.00049973				631	0.0755
		632	-0.0237		632	0.0625		632	0.0735		632	0.0571		632	0.0506		632	0.0486		632	0.0188		632	-0.00049925				632	0.0735
		633	-0.025		633	0.0623		633	0.0736		633	0.0569		633	0.0505		633	0.0486		633	0.0178		633	-0.00084448				633	0.0736
		634	-0.028		634	0.0618		634	0.0731		634	0.0561		634	0.0497		634	0.0481		634	0.0171		634	-0.0017576				634	0.0731
		635	-0.0285		635	0.0617		635	0.0735		635	0.0561		635	0.0497		635	0.0481		635	0.0174		635	-0.001832				635	0.0735
		636	-0.0273		636	0.0619		636	0.0739		636	0.0562		636	0.0499		636	0.0482		636	0.0176		636	-0.0020823				636	0.0739
		637	-0.0283		637	0.0618		637	0.0736		637	0.0559		637	0.0496		637	0.0481		637	0.0173		637	-0.0025048				637	0.0736
		638	-0.0284		638	0.062		638	0.0737		638	0.0561		638	0.0498		638	0.0482		638	0.0174		638	-0.0024772				638	0.0737
		639	-0.0284		639	0.0619		639	0.0731		639	0.0561		639	0.0497		639	0.0482		639	0.0171		639	-0.0026665				639	0.0731
		640	-0.0279		640	0.0619		640	0.0727		640	0.0561		640	0.0497		640	0.048		640	0.0168		640	-0.0027299				640	0.0727
		641	-0.0277		641	0.0616		641	0.0726		641	0.0558		641	0.0494		641	0.0479		641	0.0166		641	-0.0029583				641	0.0726
		642	-0.028		642	0.0612		642	0.0729		642	0.0556		642	0.049		642	0.0477		642	0.0164		642	-0.003541				642	0.0729
		643	-0.0284		643	0.0619		643	0.0731		643	0.056		643	0.0495		643	0.0482		643	0.0167		643	-0.0039544				643	0.0731
		644	-0.0282		644	0.0627		644	0.073		644	0.0564		644	0.0501		644	0.0487		644	0.0167		644	-0.004252				644	0.073
		645	-0.0282		645	0.0627		645	0.0725		645	0.0566		645	0.0501		645	0.0486		645	0.0163		645	-0.0041242				645	0.0725
		646	-0.0278		646	0.0623		646	0.0726		646	0.0567		646	0.0501		646	0.0486		646	0.0167		646	-0.0037484				646	0.0726
		647	-0.027		647	0.062		647	0.0727		647	0.0564		647	0.0499		647	0.0483		647	0.0173		647	-0.0034909				647	0.0727
		648	-0.0257		648	0.062		648	0.073		648	0.0565		648	0.05		648	0.0484		648	0.0177		648	-0.0035224				648	0.073
		649	-0.0258		649	0.062		649	0.0734		649	0.0564		649	0.0499		649	0.0483		649	0.0179		649	-0.0038447				649	0.0734
		650	-0.0263		650	0.062		650	0.0734		650	0.0562		650	0.0497		650	0.0482		650	0.0176		650	-0.0039763				650	0.0734
		651	-0.0267		651	0.0619		651	0.0734		651	0.0562		651	0.0496		651	0.0482		651	0.0174		651	-0.0044637				651	0.0734
		652	-0.0265		652	0.0621		652	0.0734		652	0.0561		652	0.0496		652	0.0481		652	0.017		652	-0.0047402				652	0.0734
		653	-0.0271		653	0.0619		653	0.073		653	0.0562		653	0.0496		653	0.0482		653	0.017		653	-0.0051141				653	0.073
		654	-0.0279		654	0.0615		654	0.073		654	0.0557		654	0.0491		654	0.0477		654	0.0169		654	-0.0053234				654	0.073
		655	-0.0232		655	0.0647		655	0.0742		655	0.0581		655	0.0523		655	0.0503		655	0.0173		655	-0.0040698				655	0.0742
		656	-0.0234		656	0.0603		656	0.0764		656	0.0554		656	0.0496		656	0.0474		656	0.0141		656	-0.0055885				656	0.0764
		657	-0.0622		657	0.0623		657	0.0676		657	0.0562		657	0.0489		657	0.0479		657	0.0070593		657	-0.00098133				657	0.0676
		658	-0.0443		658	0.0655		658	0.0697		658	0.0585		658	0.0519		658	0.0506		658	0.0139		658	-0.0015116				658	0.0697
		659	-0.0268		659	0.0618		659	0.0732		659	0.0559		659	0.0494		659	0.0481		659	0.0172		659	-0.0058708				659	0.0732
		660	-0.0273		660	0.062		660	0.0725		660	0.0561		660	0.0496		660	0.0482		660	0.0169		660	-0.00594				660	0.0725
		661	-0.0267		661	0.062		661	0.073		661	0.056		661	0.0496		661	0.0481		661	0.0168		661	-0.0061579				661	0.073
		662	-0.0265		662	0.0621		662	0.0727		662	0.056		662	0.0496		662	0.048		662	0.0168		662	-0.0064688				662	0.0727
		663	-0.0265		663	0.0621		663	0.0725		663	0.0558		663	0.0493		663	0.048		663	0.0166		663	-0.0068722				663	0.0725
		664	-0.0265		664	0.0621		664	0.0728		664	0.0558		664	0.0494		664	0.048		664	0.0169		664	-0.0070066				664	0.0728
		665	-0.0265		665	0.0619		665	0.073		665	0.0559		665	0.0495		665	0.0481		665	0.0169		665	-0.0068917				665	0.073
		666	-0.0266		666	0.0619		666	0.0725		666	0.0559		666	0.0495		666	0.0481		666	0.0166		666	-0.0070558				666	0.0725
		667	-0.0265		667	0.062		667	0.0724		667	0.0559		667	0.0495		667	0.0481		667	0.0164		667	-0.0072589				667	0.0724
		668	-0.0263		668	0.0621		668	0.0727		668	0.0559		668	0.0494		668	0.0481		668	0.0164		668	-0.0075445				668	0.0727
		669	-0.0263		669	0.062		669	0.0725		669	0.0557		669	0.0492		669	0.0479		669	0.0165		669	-0.0077949				669	0.0725
		670	-0.0265		670	0.062		670	0.0727		670	0.0557		670	0.0492		670	0.0479		670	0.0167		670	-0.0078597				670	0.0727
		671	-0.0265		671	0.0622		671	0.0728		671	0.0558		671	0.0493		671	0.048		671	0.0167		671	-0.0080471				671	0.0728
		672	-0.0265		672	0.062		672	0.0728		672	0.0558		672	0.0493		672	0.048		672	0.0168		672	-0.0079722				672	0.0728
		673	-0.027		673	0.0619		673	0.0724		673	0.0557		673	0.0493		673	0.0478		673	0.0164		673	-0.0081973				673	0.0724
		674	-0.0267		674	0.0621		674	0.0725		674	0.0557		674	0.0493		674	0.048		674	0.0164		674	-0.0084276				674	0.0725
		675	-0.0263		675	0.0621		675	0.0726		675	0.0557		675	0.0493		675	0.0479		675	0.0164		675	-0.0085773				675	0.0726
		676	-0.0263		676	0.0622		676	0.0727		676	0.0556		676	0.0493		676	0.0478		676	0.0164		676	-0.0087581				676	0.0727
		677	-0.0264		677	0.0622		677	0.0728		677	0.0557		677	0.0493		677	0.0479		677	0.0165		677	-0.0089111				677	0.0728
		678	-0.0262		678	0.0621		678	0.0724		678	0.0555		678	0.0492		678	0.0478		678	0.0163		678	-0.0089107				678	0.0724
		679	-0.0267		679	0.0622		679	0.0723		679	0.0555		679	0.049		679	0.0477		679	0.0164		679	-0.0092649				679	0.0723
		680	-0.0265		680	0.0621		680	0.0725		680	0.0556		680	0.0491		680	0.0478		680	0.0166		680	-0.009244				680	0.0725
		681	-0.0268		681	0.0622		681	0.0724		681	0.0555		681	0.049		681	0.0477		681	0.0164		681	-0.0094566				681	0.0724
		682	-0.0265		682	0.0622		682	0.0725		682	0.0555		682	0.0491		682	0.0477		682	0.0164		682	-0.009582				682	0.0725
		683	-0.0265		683	0.0623		683	0.0723		683	0.0556		683	0.0492		683	0.0478		683	0.016		683	-0.0097704				683	0.0723
		684	-0.0262		684	0.0622		684	0.0721		684	0.0555		684	0.0491		684	0.0477		684	0.0158		684	-0.0098567				684	0.0721
		685	-0.0262		685	0.0623		685	0.0729		685	0.0556		685	0.0492		685	0.0477		685	0.0166		685	-0.0098696				685	0.0729
		686	-0.0265		686	0.0623		686	0.073		686	0.0554		686	0.0491		686	0.0477		686	0.0168		686	-0.01				686	0.073
		687	-0.0267		687	0.0623		687	0.0723		687	0.0555		687	0.049		687	0.0477		687	0.0162		687	-0.0102				687	0.0723
		688	-0.0264		688	0.0623		688	0.072		688	0.0554		688	0.049		688	0.0477		688	0.0162		688	-0.0104				688	0.072
		689	-0.0265		689	0.0624		689	0.0719		689	0.0554		689	0.0489		689	0.0477		689	0.0161		689	-0.0108				689	0.0719
		690	-0.0263		690	0.0625		690	0.0717		690	0.0554		690	0.049		690	0.0476		690	0.016		690	-0.0109				690	0.0717
		691	-0.0264		691	0.0624		691	0.072		691	0.0554		691	0.049		691	0.0477		691	0.0162		691	-0.0109				691	0.072
		692	-0.0266		692	0.0623		692	0.0721		692	0.0553		692	0.0489		692	0.0476		692	0.0164		692	-0.0112				692	0.0721
		693	-0.0267		693	0.0625		693	0.0722		693	0.0553		693	0.0489		693	0.0476		693	0.0164		693	-0.0113				693	0.0722
		694	-0.0268		694	0.0624		694	0.0718		694	0.0552		694	0.0488		694	0.0475		694	0.016		694	-0.0115				694	0.0718
		695	-0.0266		695	0.0625		695	0.0718		695	0.0553		695	0.0487		695	0.0476		695	0.0159		695	-0.0116				695	0.0718
		696	-0.0268		696	0.0623		696	0.072		696	0.0551		696	0.0488		696	0.0475		696	0.0159		696	-0.0118				696	0.072
		697	-0.0264		697	0.0626		697	0.0723		697	0.0552		697	0.0488		697	0.0475		697	0.0162		697	-0.012				697	0.0723
		698	-0.0266		698	0.0623		698	0.0729		698	0.055		698	0.0486		698	0.0473		698	0.0164		698	-0.0119				698	0.0729
		699	-0.027		699	0.0625		699	0.0722		699	0.0551		699	0.0487		699	0.0474		699	0.0158		699	-0.0122				699	0.0722
		700	-0.0266		700	0.0626		700	0.072		700	0.0551		700	0.0486		700	0.0474		700	0.0156		700	-0.0123				700	0.072
		701	-0.0265		701	0.0626		701	0.072		701	0.055		701	0.0486		701	0.0473		701	0.0155		701	-0.0125				701	0.072
		702	-0.0265		702	0.0625		702	0.0721		702	0.0551		702	0.0487		702	0.0474		702	0.0156		702	-0.0125				702	0.0721
		703	-0.0265		703	0.0625		703	0.0724		703	0.055		703	0.0486		703	0.0473		703	0.0159		703	-0.0127				703	0.0724
		704	-0.0267		704	0.0625		704	0.0722		704	0.0549		704	0.0484		704	0.0472		704	0.0156		704	-0.0129				704	0.0722
		705	-0.0265		705	0.0626		705	0.0722		705	0.055		705	0.0485		705	0.0473		705	0.0157		705	-0.013				705	0.0722
		706	-0.0266		706	0.0626		706	0.0722		706	0.055		706	0.0485		706	0.0473		706	0.0158		706	-0.0132				706	0.0722
		707	-0.0262		707	0.0626		707	0.0729		707	0.0549		707	0.0485		707	0.0472		707	0.0163		707	-0.0129				707	0.0729
		708	-0.0268		708	0.0625		708	0.073		708	0.0548		708	0.0484		708	0.0472		708	0.0163		708	-0.0133				708	0.073
		709	-0.0272		709	0.0625		709	0.0727		709	0.0549		709	0.0483		709	0.0471		709	0.016		709	-0.0135				709	0.0727
		710	-0.0269		710	0.0625		710	0.0722		710	0.0547		710	0.0482		710	0.0471		710	0.0158		710	-0.0136				710	0.0722
		711	-0.0267		711	0.0625		711	0.0722		711	0.0548		711	0.0484		711	0.0471		711	0.0158		711	-0.0138				711	0.0722
		712	-0.0271		712	0.0626		712	0.0721		712	0.0547		712	0.0482		712	0.047		712	0.0156		712	-0.014				712	0.0721
		713	-0.0269		713	0.0627		713	0.0727		713	0.0547		713	0.0483		713	0.0471		713	0.0161		713	-0.0141				713	0.0727
		714	-0.0268		714	0.0626		714	0.0723		714	0.0547		714	0.0481		714	0.047		714	0.0158		714	-0.0141				714	0.0723
		715	-0.0271		715	0.0625		715	0.0719		715	0.0545		715	0.0481		715	0.047		715	0.0157		715	-0.0142				715	0.0719
		716	-0.0273		716	0.0626		716	0.072		716	0.0546		716	0.0482		716	0.047		716	0.0157		716	-0.0145				716	0.072
		717	-0.0272		717	0.0626		717	0.0717		717	0.0545		717	0.0481		717	0.0469		717	0.0155		717	-0.0147				717	0.0717
		718	-0.027		718	0.0627		718	0.0719		718	0.0545		718	0.048		718	0.0469		718	0.0159		718	-0.0147				718	0.0719
		719	-0.027		719	0.0627		719	0.0719		719	0.0545		719	0.048		719	0.0469		719	0.0159		719	-0.0148				719	0.0719
		720	-0.0273		720	0.0627		720	0.0716		720	0.0545		720	0.048		720	0.0469		720	0.0156		720	-0.0148				720	0.0716
		721	-0.0273		721	0.0628		721	0.0711		721	0.0546		721	0.048		721	0.0469		721	0.0154		721	-0.0149				721	0.0711
		722	-0.0273		722	0.0627		722	0.071		722	0.0545		722	0.048		722	0.0469		722	0.0155		722	-0.0149				722	0.071
		723	-0.0274		723	0.0627		723	0.0714		723	0.0544		723	0.0479		723	0.0469		723	0.0157		723	-0.0151				723	0.0714
		724	-0.0273		724	0.0629		724	0.0712		724	0.0545		724	0.048		724	0.0469		724	0.0155		724	-0.0153				724	0.0712
		725	-0.0274		725	0.063		725	0.0712		725	0.0545		725	0.0481		725	0.0468		725	0.0156		725	-0.0153				725	0.0712
		726	-0.0274		726	0.063		726	0.0713		726	0.0544		726	0.048		726	0.0468		726	0.0157		726	-0.0152				726	0.0713
		727	-0.028		727	0.0629		727	0.0715		727	0.0544		727	0.0479		727	0.0468		727	0.0156		727	-0.0155				727	0.0715
		728	-0.0277		728	0.063		728	0.0718		728	0.0542		728	0.0478		728	0.0466		728	0.0155		728	-0.0156				728	0.0718
		729	-0.0278		729	0.0627		729	0.0718		729	0.0541		729	0.0477		729	0.0466		729	0.0154		729	-0.0156				729	0.0718
		730	-0.0279		730	0.063		730	0.0719		730	0.0541		730	0.0476		730	0.0466		730	0.0154		730	-0.016				730	0.0719
		731	-0.0281		731	0.063		731	0.0723		731	0.054		731	0.0475		731	0.0465		731	0.0158		731	-0.0161				731	0.0723
		732	-0.0285		732	0.063		732	0.0723		732	0.054		732	0.0475		732	0.0464		732	0.0156		732	-0.0164				732	0.0723
		733	-0.0286		733	0.063		733	0.0717		733	0.054		733	0.0475		733	0.0465		733	0.0152		733	-0.0166				733	0.0717
		734	-0.0281		734	0.0632		734	0.0717		734	0.054		734	0.0475		734	0.0465		734	0.0153		734	-0.0165				734	0.0717
		735	-0.0287		735	0.0629		735	0.0715		735	0.0539		735	0.0474		735	0.0464		735	0.0154		735	-0.0163				735	0.0715
		736	-0.0288		736	0.0631		736	0.0719		736	0.054		736	0.0476		736	0.0464		736	0.0156		736	-0.0164				736	0.0719
		737	-0.0285		737	0.0631		737	0.0713		737	0.054		737	0.0476		737	0.0465		737	0.015		737	-0.0163				737	0.0713
		738	-0.0291		738	0.0632		738	0.0714		738	0.054		738	0.0474		738	0.0464		738	0.0147		738	-0.0168				738	0.0714
		739	-0.0289		739	0.0633		739	0.0714		739	0.0538		739	0.0474		739	0.0464		739	0.0148		739	-0.0168				739	0.0714
		740	-0.029		740	0.0632		740	0.0716		740	0.0538		740	0.0472		740	0.0462		740	0.0149		740	-0.0169				740	0.0716
		741	-0.0295		741	0.0634		741	0.0716		741	0.0537		741	0.0472		741	0.0463		741	0.0147		741	-0.0175				741	0.0716
		742	-0.0291		742	0.0634		742	0.0715		742	0.0536		742	0.0472		742	0.0462		742	0.0146		742	-0.0177				742	0.0715
		743	-0.0288		743	0.0634		743	0.0715		743	0.0538		743	0.0473		743	0.0462		743	0.0148		743	-0.0176				743	0.0715
		744	-0.029		744	0.0637		744	0.0713		744	0.0537		744	0.0471		744	0.0461		744	0.0145		744	-0.0179				744	0.0713
		745	-0.0289		745	0.0635		745	0.0708		745	0.0537		745	0.0472		745	0.0462		745	0.0142		745	-0.0175				745	0.0708
		746	-0.0294		746	0.0635		746	0.0707		746	0.0536		746	0.0472		746	0.0462		746	0.0141		746	-0.0176				746	0.0707
		747	-0.0294		747	0.0635		747	0.0706		747	0.0537		747	0.0472		747	0.0461		747	0.0142		747	-0.0176				747	0.0706
		748	-0.0297		748	0.0636		748	0.0708		748	0.0536		748	0.0471		748	0.0461		748	0.0142		748	-0.018				748	0.0708
		749	-0.0299		749	0.0637		749	0.0706		749	0.0534		749	0.0469		749	0.046		749	0.0142		749	-0.0183				749	0.0706
		750	-0.0294		750	0.0636		750	0.07		750	0.0535		750	0.0469		750	0.046		750	0.014		750	-0.018				750	0.07
		751	-0.0298		751	0.0637		751	0.0706		751	0.0533		751	0.0468		751	0.0459		751	0.0141		751	-0.0181				751	0.0706
		752	-0.0302		752	0.0637		752	0.0704		752	0.0534		752	0.0469		752	0.0459		752	0.014		752	-0.0182				752	0.0704
		753	-0.0302		753	0.0637		753	0.0709		753	0.0533		753	0.0469		753	0.0459		753	0.0143		753	-0.0182				753	0.0709
		754	-0.0302		754	0.0638		754	0.0707		754	0.0533		754	0.0468		754	0.0458		754	0.0143		754	-0.0181				754	0.0707
		755	-0.0306		755	0.0637		755	0.07		755	0.0532		755	0.0466		755	0.0458		755	0.0139		755	-0.0185				755	0.07
		756	-0.0305		756	0.0638		756	0.07		756	0.0531		756	0.0466		756	0.0457		756	0.0144		756	-0.0185				756	0.07
		757	-0.0305		757	0.0637		757	0.0715		757	0.0531		757	0.0465		757	0.0456		757	0.0157		757	-0.0184				757	0.0715
		758	-0.0305		758	0.0636		758	0.0721		758	0.0531		758	0.0467		758	0.0457		758	0.0156		758	-0.018				758	0.0721
		759	-0.0315		759	0.0637		759	0.0716		759	0.053		759	0.0464		759	0.0455		759	0.0146		759	-0.0186				759	0.0716
		760	-0.0313		760	0.0636		760	0.0701		760	0.053		760	0.0464		760	0.0455		760	0.0141		760	-0.0181				760	0.0701
		761	-0.0315		761	0.0635		761	0.0702		761	0.0528		761	0.0463		761	0.0454		761	0.0148		761	-0.0185				761	0.0702
		762	-0.0323		762	0.0637		762	0.0705		762	0.0526		762	0.0459		762	0.0452		762	0.0149		762	-0.0194				762	0.0705
		763	-0.0315		763	0.0639		763	0.0705		763	0.0528		763	0.0462		763	0.0453		763	0.0149		763	-0.019				763	0.0705
		764	-0.031		764	0.0637		764	0.0709		764	0.0528		764	0.0462		764	0.0454		764	0.0147		764	-0.0185				764	0.0709
		765	-0.0313		765	0.0635		765	0.0709		765	0.0526		765	0.0461		765	0.0452		765	0.015		765	-0.0183				765	0.0709
		766	-0.0325		766	0.0636		766	0.07		766	0.0524		766	0.0459		766	0.0451		766	0.0143		766	-0.0193				766	0.07
		767	-0.0331		767	0.0637		767	0.0694		767	0.0524		767	0.0458		767	0.0451		767	0.0143		767	-0.02				767	0.0694
		768	-0.0318		768	0.0638		768	0.0697		768	0.0525		768	0.046		768	0.0451		768	0.015		768	-0.0193				768	0.0697
		769	-0.0313		769	0.0636		769	0.0705		769	0.0525		769	0.046		769	0.045		769	0.0151		769	-0.0186				769	0.0705
		770	-0.0322		770	0.0635		770	0.0701		770	0.0525		770	0.0459		770	0.045		770	0.0142		770	-0.0189				770	0.0701
		771	-0.0322		771	0.0634		771	0.0686		771	0.0523		771	0.0457		771	0.0448		771	0.0138		771	-0.0185				771	0.0686
		772	-0.0329		772	0.0634		772	0.0686		772	0.0521		772	0.0455		772	0.0447		772	0.0144		772	-0.0195				772	0.0686
		773	-0.0328		773	0.0636		773	0.0686		773	0.0521		773	0.0455		773	0.0447		773	0.0144		773	-0.0194				773	0.0686
		774	-0.0324		774	0.0637		774	0.0691		774	0.0521		774	0.0457		774	0.0447		774	0.0143		774	-0.0192				774	0.0691
		775	-0.0327		775	0.0636		775	0.0691		775	0.052		775	0.0455		775	0.0447		775	0.0139		775	-0.0195				775	0.0691
		776	-0.0329		776	0.0636		776	0.0685		776	0.052		776	0.0453		776	0.0446		776	0.0142		776	-0.0197				776	0.0685
		777	-0.0328		777	0.0635		777	0.0682		777	0.0519		777	0.0454		777	0.0446		777	0.0148		777	-0.0196				777	0.0682
		778	-0.0325		778	0.0635		778	0.0686		778	0.0519		778	0.0454		778	0.0445		778	0.0149		778	-0.0195				778	0.0686
		779	-0.0324		779	0.0635		779	0.0686		779	0.0518		779	0.0454		779	0.0444		779	0.0141		779	-0.0188				779	0.0686
		780	-0.0331		780	0.0634		780	0.0686		780	0.0518		780	0.0452		780	0.0444		780	0.0142		780	-0.0193				780	0.0686
		781	-0.0336		781	0.0633		781	0.0682		781	0.0516		781	0.045		781	0.0442		781	0.015		781	-0.0196				781	0.0682
		782	-0.0332		782	0.0634		782	0.0686		782	0.0515		782	0.045		782	0.0442		782	0.0156		782	-0.0193				782	0.0686
		783	-0.0333		783	0.0636		783	0.069		783	0.0516		783	0.0451		783	0.0442		783	0.015		783	-0.0194				783	0.069
		784	-0.0339		784	0.0632		784	0.0686		784	0.0514		784	0.0449		784	0.0441		784	0.0143		784	-0.0193				784	0.0686
		785	-0.034		785	0.0633		785	0.0678		785	0.0513		785	0.0448		785	0.044		785	0.0147		785	-0.0198				785	0.0678
		786	-0.0338		786	0.0633		786	0.0677		786	0.0513		786	0.0448		786	0.0439		786	0.0156		786	-0.0196				786	0.0677
		787	-0.0334		787	0.0633		787	0.068		787	0.0513		787	0.0448		787	0.0439		787	0.0151		787	-0.0193				787	0.068
		788	-0.0336		788	0.0633		788	0.0678		788	0.0513		788	0.0448		788	0.044		788	0.0141		788	-0.0191				788	0.0678
		789	-0.0343		789	0.0632		789	0.0683		789	0.051		789	0.0444		789	0.0437		789	0.0151		789	-0.0196				789	0.0683
		790	-0.0347		790	0.0632		790	0.068		790	0.0509		790	0.0443		790	0.0436		790	0.0156		790	-0.0199				790	0.068
		791	-0.0344		791	0.0634		791	0.0686		791	0.051		791	0.0445		791	0.0437		791	0.0154		791	-0.0196				791	0.0686
		792	-0.0346		792	0.0632		792	0.0688		792	0.0511		792	0.0445		792	0.0437		792	0.0148		792	-0.0197				792	0.0688
		793	-0.0347		793	0.0634		793	0.0679		793	0.0509		793	0.0444		793	0.0436		793	0.0151		793	-0.0199				793	0.0679
		794	-0.0342		794	0.0634		794	0.068		794	0.051		794	0.0443		794	0.0436		794	0.0161		794	-0.0192				794	0.068
		795	-0.0342		795	0.0632		795	0.0687		795	0.0508		795	0.0443		795	0.0434		795	0.0158		795	-0.0192				795	0.0687
		796	-0.0357		796	0.0631		796	0.0685		796	0.0505		796	0.044		796	0.0433		796	0.0149		796	-0.0202				796	0.0685
		797	-0.0359		797	0.0633		797	0.0676		797	0.0505		797	0.0439		797	0.0432		797	0.0151		797	-0.0202				797	0.0676
		798	-0.0352		798	0.0631		798	0.0675		798	0.0506		798	0.044		798	0.0432		798	0.0156		798	-0.0199				798	0.0675
		799	-0.0352		799	0.0633		799	0.0682		799	0.0504		799	0.044		799	0.0431		799	0.0149		799	-0.0197				799	0.0682
		800	-0.036		800	0.0633		800	0.0677		800	0.0503		800	0.0439		800	0.0431		800	0.0145		800	-0.0201				800	0.0677
		801	-0.0359		801	0.0633		801	0.0673		801	0.0502		801	0.0436		801	0.043		801	0.0154		801	-0.0202				801	0.0673
		802	-0.0359		802	0.0632		802	0.0679		802	0.0504		802	0.0439		802	0.043		802	0.0153		802	-0.0201				802	0.0679
		803	-0.0361		803	0.0633		803	0.0679		803	0.0503		803	0.0438		803	0.0429		803	0.0144		803	-0.02				803	0.0679
		804	-0.0363		804	0.0631		804	0.0674		804	0.0502		804	0.0436		804	0.0429		804	0.0149		804	-0.0203				804	0.0674
		805	-0.0363		805	0.0634		805	0.0672		805	0.0501		805	0.0436		805	0.0429		805	0.0153		805	-0.0203				805	0.0672
		806	-0.0361		806	0.0635		806	0.0677		806	0.0502		806	0.0436		806	0.0428		806	0.0149		806	-0.0197				806	0.0677
		807	-0.0367		807	0.0633		807	0.0676		807	0.0498		807	0.0434		807	0.0426		807	0.0149		807	-0.0202				807	0.0676
		808	-0.0371		808	0.0632		808	0.0674		808	0.0498		808	0.0433		808	0.0426		808	0.0155		808	-0.0204				808	0.0674
		809	-0.0373		809	0.0632		809	0.0672		809	0.0498		809	0.0434		809	0.0426		809	0.0148		809	-0.0203				809	0.0672
		810	-0.0376		810	0.0635		810	0.067		810	0.0498		810	0.0433		810	0.0426		810	0.0141		810	-0.0205				810	0.067
		811	-0.0378		811	0.0633		811	0.0668		811	0.0495		811	0.0431		811	0.0424		811	0.0149		811	-0.0207				811	0.0668
		812	-0.0375		812	0.0633		812	0.0671		812	0.0497		812	0.0431		812	0.0424		812	0.0151		812	-0.0206				812	0.0671
		813	-0.0378		813	0.0635		813	0.0668		813	0.0496		813	0.0431		813	0.0424		813	0.0141		813	-0.0206				813	0.0668
		814	-0.0378		814	0.0633		814	0.0665		814	0.0494		814	0.043		814	0.0423		814	0.0147		814	-0.0205				814	0.0665
		815	-0.0381		815	0.0632		815	0.0669		815	0.0493		815	0.0428		815	0.0421		815	0.015		815	-0.0209				815	0.0669
		816	-0.0386		816	0.0636		816	0.0676		816	0.0495		816	0.043		816	0.0423		816	0.0144		816	-0.0208				816	0.0676
		817	-0.0388		817	0.0634		817	0.067		817	0.0492		817	0.0428		817	0.0422		817	0.0147		817	-0.021				817	0.067
		818	-0.0386		818	0.0632		818	0.0667		818	0.0491		818	0.0425		818	0.042		818	0.0152		818	-0.0208				818	0.0667
		819	-0.0391		819	0.0634		819	0.0671		819	0.0492		819	0.0427		819	0.042		819	0.0144		819	-0.021				819	0.0671
		820	-0.0393		820	0.0634		820	0.0664		820	0.049		820	0.0427		820	0.042		820	0.0145		820	-0.0208				820	0.0664
		821	-0.0389		821	0.0631		821	0.0667		821	0.049		821	0.0426		821	0.0419		821	0.0152		821	-0.0205				821	0.0667
		822	-0.0394		822	0.0633		822	0.0668		822	0.0489		822	0.0424		822	0.0418		822	0.0144		822	-0.0209				822	0.0668
		823	-0.0403		823	0.0633		823	0.0666		823	0.0487		823	0.0423		823	0.0417		823	0.0145		823	-0.0211				823	0.0666
		824	-0.0399		824	0.0633		824	0.0666		824	0.0488		824	0.0423		824	0.0416		824	0.015		824	-0.021				824	0.0666
		825	-0.04		825	0.0634		825	0.0664		825	0.0488		825	0.0423		825	0.0417		825	0.0143		825	-0.0208				825	0.0664
		826	-0.0404		826	0.0633		826	0.0663		826	0.0486		826	0.0423		826	0.0416		826	0.0144		826	-0.0211				826	0.0663
		827	-0.0403		827	0.0633		827	0.0669		827	0.0486		827	0.0422		827	0.0415		827	0.0153		827	-0.021				827	0.0669
		828	-0.0407		828	0.0632		828	0.0668		828	0.0485		828	0.042		828	0.0414		828	0.0145		828	-0.021				828	0.0668
		829	-0.0411		829	0.0632		829	0.0664		829	0.0485		829	0.0419		829	0.0413		829	0.0145		829	-0.0211				829	0.0664
		830	-0.0411		830	0.0631		830	0.0664		830	0.0482		830	0.0419		830	0.0411		830	0.0148		830	-0.0211				830	0.0664
		831	-0.0417		831	0.0632		831	0.0663		831	0.0483		831	0.042		831	0.0414		831	0.0142		831	-0.0213				831	0.0663
		832	-0.0418		832	0.0634		832	0.0661		832	0.0481		832	0.0419		832	0.0412		832	0.0145		832	-0.0214				832	0.0661
		833	-0.0414		833	0.0631		833	0.0665		833	0.0481		833	0.0418		833	0.0411		833	0.0148		833	-0.0209				833	0.0665
		834	-0.0417		834	0.0632		834	0.0661		834	0.0482		834	0.0419		834	0.0411		834	0.0143		834	-0.0209				834	0.0661
		835	-0.0419		835	0.0631		835	0.0664		835	0.048		835	0.0415		835	0.0409		835	0.0149		835	-0.0211				835	0.0664
		836	-0.0422		836	0.0631		836	0.0663		836	0.0479		836	0.0415		836	0.0408		836	0.0147		836	-0.021				836	0.0663
		837	-0.0427		837	0.0632		837	0.0661		837	0.0479		837	0.0415		837	0.0409		837	0.0143		837	-0.0213				837	0.0661
		838	-0.0425		838	0.063		838	0.0661		838	0.0478		838	0.0414		838	0.0408		838	0.0148		838	-0.0213				838	0.0661
		839	-0.0426		839	0.063		839	0.0658		839	0.0479		839	0.0415		839	0.0408		839	0.0142		839	-0.0208				839	0.0658
		840	-0.0428		840	0.0629		840	0.0654		840	0.0476		840	0.0412		840	0.0407		840	0.0144		840	-0.0209				840	0.0654
		841	-0.0429		841	0.0627		841	0.0658		841	0.0475		841	0.0412		841	0.0405		841	0.0147		841	-0.0208				841	0.0658
		842	-0.0435		842	0.0628		842	0.0653		842	0.0476		842	0.0412		842	0.0405		842	0.0144		842	-0.0211				842	0.0653
		843	-0.0435		843	0.0627		843	0.0656		843	0.0474		843	0.0411		843	0.0405		843	0.0149		843	-0.0211				843	0.0656
		844	-0.0434		844	0.0626		844	0.0658		844	0.0476		844	0.0411		844	0.0405		844	0.0146		844	-0.0209				844	0.0658
		845	-0.0437		845	0.0628		845	0.065		845	0.0475		845	0.0412		845	0.0405		845	0.0144		845	-0.0208				845	0.065
		846	-0.0437		846	0.0625		846	0.0656		846	0.0474		846	0.0411		846	0.0404		846	0.015		846	-0.0208				846	0.0656
		847	-0.0437		847	0.0627		847	0.0653		847	0.0473		847	0.0411		847	0.0404		847	0.0147		847	-0.0206				847	0.0653
		848	-0.0442		848	0.0626		848	0.065		848	0.0472		848	0.041		848	0.0403		848	0.0148		848	-0.0209				848	0.065
		849	-0.0442		849	0.0624		849	0.0654		849	0.0472		849	0.0409		849	0.0402		849	0.0151		849	-0.0208				849	0.0654
		850	-0.0446		850	0.0626		850	0.0647		850	0.0473		850	0.0409		850	0.0403		850	0.0147		850	-0.0209				850	0.0647
		851	-0.0445		851	0.0623		851	0.0651		851	0.0471		851	0.0407		851	0.04		851	0.0154		851	-0.0208				851	0.0651
		852	-0.0444		852	0.0625		852	0.0647		852	0.0472		852	0.0411		852	0.0402		852	0.0147		852	-0.0205				852	0.0647
		853	-0.0443		853	0.0623		853	0.0641		853	0.0472		853	0.0408		853	0.0401		853	0.0148		853	-0.0201				853	0.0641
		854	-0.0444		854	0.062		854	0.0645		854	0.0469		854	0.0407		854	0.0399		854	0.0149		854	-0.0199				854	0.0645
		855	-0.0457		855	0.0621		855	0.0639		855	0.0467		855	0.0405		855	0.0398		855	0.0146		855	-0.0206				855	0.0639
		856	-0.0459		856	0.062		856	0.0645		856	0.0467		856	0.0405		856	0.0397		856	0.0151		856	-0.0206				856	0.0645
		857	-0.0461		857	0.0619		857	0.0639		857	0.0467		857	0.0405		857	0.0398		857	0.0147		857	-0.0204				857	0.0639
		858	-0.0461		858	0.0621		858	0.0636		858	0.0467		858	0.0404		858	0.0398		858	0.0148		858	-0.0205				858	0.0636
		859	-0.0461		859	0.062		859	0.0642		859	0.0467		859	0.0404		859	0.0398		859	0.0149		859	-0.0205				859	0.0642
		860	-0.0464		860	0.0621		860	0.0631		860	0.0466		860	0.0403		860	0.0396		860	0.0149		860	-0.0204				860	0.0631
		861	-0.0465		861	0.0617		861	0.0641		861	0.0463		861	0.0403		861	0.0394		861	0.0151		861	-0.0202				861	0.0641
		862	-0.0469		862	0.0619		862	0.0633		862	0.0464		862	0.0401		862	0.0394		862	0.0147		862	-0.0205				862	0.0633
		863	-0.0468		863	0.062		863	0.0635		863	0.0466		863	0.0405		863	0.0398		863	0.0151		863	-0.0204				863	0.0635
		864	-0.0469		864	0.0616		864	0.0631		864	0.0463		864	0.0402		864	0.0394		864	0.0148		864	-0.0201				864	0.0631
		865	-0.0469		865	0.0614		865	0.0621		865	0.0461		865	0.0399		865	0.0392		865	0.0147		865	-0.02				865	0.0621
		866	-0.0473		866	0.0614		866	0.0631		866	0.0462		866	0.0399		866	0.0392		866	0.0148		866	-0.02				866	0.0631
		867	-0.0475		867	0.0617		867	0.0621		867	0.0463		867	0.04		867	0.0394		867	0.0148		867	-0.02				867	0.0621
		868	-0.0473		868	0.0614		868	0.063		868	0.0462		868	0.0399		868	0.0393		868	0.015		868	-0.02				868	0.063
		869	-0.048		869	0.0615		869	0.0626		869	0.046		869	0.0399		869	0.0392		869	0.0149		869	-0.0201				869	0.0626
		870	-0.0479		870	0.0614		870	0.0627		870	0.046		870	0.04		870	0.0392		870	0.0151		870	-0.0201				870	0.0627
		871	-0.048		871	0.0612		871	0.0624		871	0.0459		871	0.0398		871	0.0392		871	0.0148		871	-0.0198				871	0.0624
		872	-0.0481		872	0.0613		872	0.0623		872	0.0458		872	0.0398		872	0.0391		872	0.0153		872	-0.02				872	0.0623
		873	-0.0486		873	0.061		873	0.0629		873	0.0458		873	0.0397		873	0.0391		873	0.015		873	-0.02				873	0.0629
		874	-0.0488		874	0.0613		874	0.0616		874	0.0459		874	0.0398		874	0.0391		874	0.0149		874	-0.02				874	0.0616
		875	-0.0488		875	0.061		875	0.0624		875	0.0457		875	0.0396		875	0.039		875	0.0149		875	-0.0199				875	0.0624
		876	-0.0491		876	0.061		876	0.0619		876	0.0457		876	0.0395		876	0.0389		876	0.0148		876	-0.02				876	0.0619
		877	-0.049		877	0.061		877	0.0621		877	0.0458		877	0.0396		877	0.039		877	0.0151		877	-0.0198				877	0.0621
		878	-0.0495		878	0.0609		878	0.0616		878	0.0457		878	0.0395		878	0.0388		878	0.0146		878	-0.0197				878	0.0616
		879	-0.0496		879	0.0608		879	0.0617		879	0.0456		879	0.0393		879	0.0388		879	0.015		879	-0.0196				879	0.0617
		880	-0.0498		880	0.0608		880	0.0619		880	0.0454		880	0.0393		880	0.0386		880	0.0145		880	-0.0197				880	0.0619
		881	-0.0503		881	0.0607		881	0.0616		881	0.0452		881	0.0393		881	0.0386		881	0.015		881	-0.0199				881	0.0616
		882	-0.0507		882	0.0606		882	0.062		882	0.0454		882	0.0393		882	0.0386		882	0.0147		882	-0.02				882	0.062
		883	-0.0508		883	0.0606		883	0.0613		883	0.0453		883	0.0392		883	0.0386		883	0.015		883	-0.0197				883	0.0613
		884	-0.0508		884	0.0604		884	0.0619		884	0.0451		884	0.0391		884	0.0383		884	0.0149		884	-0.0197				884	0.0619
		885	-0.0508		885	0.0604		885	0.061		885	0.0451		885	0.039		885	0.0385		885	0.0147		885	-0.0195				885	0.061
		886	-0.0511		886	0.0602		886	0.0617		886	0.045		886	0.039		886	0.0383		886	0.015		886	-0.0196				886	0.0617
		887	-0.0513		887	0.0604		887	0.0612		887	0.045		887	0.0389		887	0.0382		887	0.0148		887	-0.0196				887	0.0612
		888	-0.0516		888	0.0602		888	0.0618		888	0.0448		888	0.0388		888	0.0383		888	0.015		888	-0.0195				888	0.0618
		889	-0.052		889	0.0602		889	0.0607		889	0.045		889	0.0388		889	0.0382		889	0.0149		889	-0.0198				889	0.0607
		890	-0.052		890	0.0602		890	0.0615		890	0.0451		890	0.0389		890	0.0383		890	0.015		890	-0.0197				890	0.0615
		891	-0.0521		891	0.0599		891	0.0605		891	0.0449		891	0.0388		891	0.0384		891	0.0146		891	-0.0195				891	0.0605
		892	-0.0523		892	0.0599		892	0.061		892	0.0447		892	0.0386		892	0.0382		892	0.015		892	-0.0194				892	0.061
		893	-0.0524		893	0.0599		893	0.0607		893	0.0446		893	0.0386		893	0.038		893	0.0147		893	-0.0194				893	0.0607
		894	-0.0528		894	0.0598		894	0.0607		894	0.0447		894	0.0386		894	0.038		894	0.0149		894	-0.0196				894	0.0607
		895	-0.053		895	0.0598		895	0.0607		895	0.0447		895	0.0385		895	0.0378		895	0.0147		895	-0.0194				895	0.0607
		896	-0.053		896	0.0597		896	0.0605		896	0.0445		896	0.0385		896	0.0379		896	0.0152		896	-0.0195				896	0.0605
		897	-0.0533		897	0.0596		897	0.0607		897	0.0445		897	0.0384		897	0.0377		897	0.0148		897	-0.0193				897	0.0607
		898	-0.0534		898	0.0595		898	0.0604		898	0.0445		898	0.0385		898	0.0379		898	0.0151		898	-0.0193				898	0.0604
		899	-0.0536		899	0.0594		899	0.0603		899	0.0444		899	0.0385		899	0.0379		899	0.0147		899	-0.0194				899	0.0603
		900	-0.0537		900	0.0595		900	0.0602		900	0.0443		900	0.0383		900	0.0378		900	0.0148		900	-0.0193				900	0.0602
		901	-0.0539		901	0.0594		901	0.0603		901	0.0444		901	0.0383		901	0.0377		901	0.0147		901	-0.0195				901	0.0603
		902	-0.0541		902	0.0594		902	0.0597		902	0.0442		902	0.0383		902	0.0376		902	0.0149		902	-0.0191				902	0.0597
		903	-0.0542		903	0.0594		903	0.06		903	0.0443		903	0.0383		903	0.0376		903	0.0147		903	-0.0193				903	0.06
		904	-0.0543		904	0.0594		904	0.0596		904	0.0444		904	0.0383		904	0.0378		904	0.0147		904	-0.0191				904	0.0596
		905	-0.0547		905	0.059		905	0.0596		905	0.0442		905	0.0382		905	0.0376		905	0.0145		905	-0.0192				905	0.0596
		906	-0.0548		906	0.059		906	0.0593		906	0.0441		906	0.0382		906	0.0374		906	0.015		906	-0.0191				906	0.0593
		907	-0.0553		907	0.059		907	0.0593		907	0.044		907	0.0379		907	0.0373		907	0.0145		907	-0.0191				907	0.0593
		908	-0.0557		908	0.0589		908	0.0589		908	0.0438		908	0.0378		908	0.0373		908	0.0147		908	-0.0193				908	0.0589
		909	-0.0558		909	0.0588		909	0.0593		909	0.0438		909	0.038		909	0.0373		909	0.0147		909	-0.0193				909	0.0593
		910	-0.0558		910	0.0586		910	0.059		910	0.0437		910	0.0379		910	0.0372		910	0.0148		910	-0.0192				910	0.059
		911	-0.0557		911	0.0589		911	0.0588		911	0.044		911	0.038		911	0.0374		911	0.0146		911	-0.019				911	0.0588
		912	-0.0559		912	0.0586		912	0.0587		912	0.0438		912	0.0379		912	0.0371		912	0.0147		912	-0.019				912	0.0587
		913	-0.0564		913	0.0584		913	0.0589		913	0.0437		913	0.0376		913	0.037		913	0.0147		913	-0.019				913	0.0589
		914	-0.0565		914	0.0585		914	0.0587		914	0.0436		914	0.0376		914	0.037		914	0.0148		914	-0.0189				914	0.0587
		915	-0.0567		915	0.0584		915	0.0585		915	0.0436		915	0.0377		915	0.0371		915	0.0147		915	-0.019				915	0.0585
		916	-0.0569		916	0.0584		916	0.0587		916	0.0437		916	0.0379		916	0.0371		916	0.0149		916	-0.0188				916	0.0587
		917	-0.0568		917	0.0579		917	0.0587		917	0.0436		917	0.0376		917	0.037		917	0.0147		917	-0.0188				917	0.0587
		918	-0.0572		918	0.058		918	0.0589		918	0.0434		918	0.0375		918	0.0369		918	0.0149		918	-0.0188				918	0.0589
		919	-0.0575		919	0.0579		919	0.0585		919	0.0436		919	0.0374		919	0.0368		919	0.0146		919	-0.0189				919	0.0585
		920	-0.0578		920	0.058		920	0.0586		920	0.0433		920	0.0373		920	0.0368		920	0.0147		920	-0.0191				920	0.0586
		921	-0.0582		921	0.0578		921	0.0581		921	0.0434		921	0.0374		921	0.037		921	0.0149		921	-0.019				921	0.0581
		922	-0.0582		922	0.0577		922	0.0585		922	0.0433		922	0.0373		922	0.0366		922	0.0148		922	-0.0189				922	0.0585
		923	-0.0583		923	0.0576		923	0.0579		923	0.0432		923	0.0372		923	0.0368		923	0.0148		923	-0.0188				923	0.0579
		924	-0.0586		924	0.0576		924	0.0587		924	0.0431		924	0.0373		924	0.0367		924	0.0146		924	-0.0188				924	0.0587
		925	-0.0587		925	0.0576		925	0.0586		925	0.0431		925	0.0371		925	0.0366		925	0.0149		925	-0.019				925	0.0586
		926	-0.0591		926	0.0572		926	0.0587		926	0.0431		926	0.0372		926	0.0366		926	0.0147		926	-0.0189				926	0.0587
		927	-0.0592		927	0.0572		927	0.0583		927	0.0427		927	0.0369		927	0.0364		927	0.0148		927	-0.0186				927	0.0583
		928	-0.0594		928	0.0571		928	0.0584		928	0.0429		928	0.0369		928	0.0362		928	0.0146		928	-0.0189				928	0.0584
		929	-0.0596		929	0.0568		929	0.0584		929	0.0429		929	0.0369		929	0.0363		929	0.0147		929	-0.0188				929	0.0584
		930	-0.0598		930	0.057		930	0.0584		930	0.0429		930	0.0367		930	0.0363		930	0.0147		930	-0.0188				930	0.0584
		931	-0.0601		931	0.057		931	0.0588		931	0.0427		931	0.0367		931	0.0364		931	0.0148		931	-0.0186				931	0.0588
		932	-0.0602		932	0.0568		932	0.0581		932	0.0425		932	0.0365		932	0.036		932	0.0148		932	-0.0189				932	0.0581
		933	-0.0606		933	0.0566		933	0.0588		933	0.0427		933	0.0368		933	0.0364		933	0.015		933	-0.0186				933	0.0588
		934	-0.0606		934	0.0563		934	0.0586		934	0.0422		934	0.0365		934	0.0359		934	0.015		934	-0.0188				934	0.0586
		935	-0.061		935	0.0562		935	0.0587		935	0.0423		935	0.0364		935	0.0359		935	0.0148		935	-0.0187				935	0.0587
		936	-0.0612		936	0.0563		936	0.0587		936	0.0422		936	0.0361		936	0.0358		936	0.0149		936	-0.0186				936	0.0587
		937	-0.0614		937	0.056		937	0.0588		937	0.0423		937	0.0362		937	0.0358		937	0.0149		937	-0.0184				937	0.0588
		938	-0.0616		938	0.0559		938	0.0583		938	0.0421		938	0.0363		938	0.0356		938	0.0151		938	-0.0186				938	0.0583
		939	-0.0614		939	0.0558		939	0.0582		939	0.042		939	0.0361		939	0.0356		939	0.0149		939	-0.0183				939	0.0582
		940	-0.0618		940	0.0556		940	0.0584		940	0.0422		940	0.0364		940	0.0357		940	0.0148		940	-0.0186				940	0.0584
		941	-0.0621		941	0.0554		941	0.0585		941	0.0418		941	0.0358		941	0.0353		941	0.0147		941	-0.0185				941	0.0585
		942	-0.0625		942	0.0555		942	0.0589		942	0.0419		942	0.0359		942	0.0354		942	0.015		942	-0.0185				942	0.0589
		943	-0.0624		943	0.0553		943	0.0585		943	0.042		943	0.0359		943	0.0354		943	0.0152		943	-0.0187				943	0.0585
		944	-0.063		944	0.0549		944	0.0587		944	0.0417		944	0.0361		944	0.0356		944	0.015		944	-0.0187				944	0.0587
		945	-0.0632		945	0.0551		945	0.0585		945	0.0415		945	0.0357		945	0.0351		945	0.0151		945	-0.0186				945	0.0585
		946	-0.0636		946	0.0547		946	0.0578		946	0.0416		946	0.0357		946	0.0353		946	0.0149		946	-0.0188				946	0.0578
		947	-0.0637		947	0.0547		947	0.0581		947	0.0415		947	0.0356		947	0.0351		947	0.0152		947	-0.0187				947	0.0581
		948	-0.0641		948	0.0547		948	0.0578		948	0.0413		948	0.0354		948	0.0352		948	0.0151		948	-0.0187				948	0.0578
		949	-0.0646		949	0.0546		949	0.0578		949	0.0412		949	0.035		949	0.0346		949	0.0147		949	-0.0188				949	0.0578
		950	-0.065		950	0.0542		950	0.0575		950	0.0413		950	0.0354		950	0.0351		950	0.0151		950	-0.0188				950	0.0575
		951	-0.0649		951	0.0542		951	0.0573		951	0.041		951	0.0353		951	0.0348		951	0.0148		951	-0.0189				951	0.0573
		952	-0.0655		952	0.0541		952	0.0578		952	0.0406		952	0.0348		952	0.0344		952	0.015		952	-0.019				952	0.0578
		953	-0.0658		953	0.0537		953	0.0579		953	0.041		953	0.0351		953	0.0347		953	0.0149		953	-0.0191				953	0.0579
		954	-0.0663		954	0.0541		954	0.0582		954	0.0406		954	0.0346		954	0.0342		954	0.0152		954	-0.0192				954	0.0582
		955	-0.0668		955	0.0537		955	0.0584		955	0.0405		955	0.0348		955	0.0342		955	0.0152		955	-0.0189				955	0.0584
		956	-0.0672		956	0.0532		956	0.0589		956	0.0406		956	0.0345		956	0.0341		956	0.0148		956	-0.0192				956	0.0589
		957	-0.067		957	0.0533		957	0.0591		957	0.0406		957	0.0346		957	0.0345		957	0.0148		957	-0.0189				957	0.0591
		958	-0.0665		958	0.0532		958	0.0589		958	0.0406		958	0.0346		958	0.0342		958	0.015		958	-0.0187				958	0.0589
		959	-0.0665		959	0.0531		959	0.0596		959	0.0408		959	0.0348		959	0.0343		959	0.0151		959	-0.0187				959	0.0596
		960	-0.0668		960	0.0526		960	0.0594		960	0.0407		960	0.0346		960	0.0343		960	0.0149		960	-0.0184				960	0.0594
		961	-0.0667		961	0.052		961	0.0594		961	0.0406		961	0.0344		961	0.034		961	0.0154		961	-0.0184				961	0.0594
		962	-0.0658		962	0.0526		962	0.0594		962	0.0406		962	0.0351		962	0.0342		962	0.015		962	-0.0177				962	0.0594
		963	-0.066		963	0.0522		963	0.0594		963	0.0405		963	0.0347		963	0.0341		963	0.0154		963	-0.0182				963	0.0594
		964	-0.066		964	0.0525		964	0.0603		964	0.0409		964	0.0349		964	0.0343		964	0.0153		964	-0.0178				964	0.0603
		965	-0.0661		965	0.0524		965	0.06		965	0.0403		965	0.0346		965	0.0345		965	0.0154		965	-0.0175				965	0.06
		966	-0.0657		966	0.052		966	0.0594		966	0.0406		966	0.0345		966	0.0343		966	0.0155		966	-0.0174				966	0.0594
		967	-0.0661		967	0.052		967	0.0591		967	0.0404		967	0.0347		967	0.0341		967	0.0154		967	-0.0178				967	0.0591
		968	-0.0659		968	0.0518		968	0.0592		968	0.0407		968	0.035		968	0.0342		968	0.0153		968	-0.0177				968	0.0592
		969	-0.0659		969	0.0521		969	0.0587		969	0.0401		969	0.0346		969	0.034		969	0.015		969	-0.0174				969	0.0587
		970	-0.0665		970	0.0517		970	0.0592		970	0.0405		970	0.0349		970	0.0343		970	0.0153		970	-0.0173				970	0.0592
		971	-0.0662		971	0.0519		971	0.0597		971	0.0404		971	0.0343		971	0.0341		971	0.0155		971	-0.0171				971	0.0597
		972	-0.0663		972	0.0515		972	0.0582		972	0.0403		972	0.0341		972	0.0339		972	0.0151		972	-0.0173				972	0.0582
		973	-0.0667		973	0.0514		973	0.0585		973	0.0403		973	0.0343		973	0.0339		973	0.0153		973	-0.0172				973	0.0585
		974	-0.0667		974	0.0515		974	0.0578		974	0.0405		974	0.0344		974	0.0343		974	0.0155		974	-0.017				974	0.0578
		975	-0.0671		975	0.0509		975	0.0574		975	0.0407		975	0.0351		975	0.0341		975	0.0153		975	-0.0169				975	0.0574
		976	-0.0667		976	0.0511		976	0.057		976	0.0404		976	0.0346		976	0.034		976	0.0153		976	-0.0174				976	0.057
		977	-0.0665		977	0.0514		977	0.0562		977	0.0404		977	0.0346		977	0.034		977	0.0155		977	-0.017				977	0.0562
		978	-0.067		978	0.0511		978	0.0565		978	0.0403		978	0.0342		978	0.0338		978	0.0153		978	-0.0171				978	0.0565
		979	-0.0673		979	0.0506		979	0.0553		979	0.0404		979	0.0347		979	0.0341		979	0.0148		979	-0.0166				979	0.0553
		980	-0.067		980	0.0506		980	0.0548		980	0.0407		980	0.0349		980	0.0345		980	0.0152		980	-0.0172				980	0.0548
		981	-0.0667		981	0.0508		981	0.0548		981	0.0403		981	0.0347		981	0.0342		981	0.0152		981	-0.0166				981	0.0548
		982	-0.0674		982	0.0502		982	0.0542		982	0.0405		982	0.0347		982	0.034		982	0.015		982	-0.0171				982	0.0542
		983	-0.0675		983	0.051		983	0.0546		983	0.0402		983	0.0345		983	0.0341		983	0.0146		983	-0.0168				983	0.0546
		984	-0.0679		984	0.0501		984	0.0541		984	0.0407		984	0.0349		984	0.0345		984	0.015		984	-0.0171				984	0.0541
		985	-0.067		985	0.0511		985	0.0529		985	0.0407		985	0.035		985	0.0345		985	0.0147		985	-0.017				985	0.0529
		986	-0.0673		986	0.0503		986	0.0518		986	0.0403		986	0.0345		986	0.0346		986	0.0155		986	-0.0178				986	0.0518
		987	-0.0678		987	0.0502		987	0.0521		987	0.0401		987	0.0346		987	0.0343		987	0.0143		987	-0.0174				987	0.0521
		988	-0.0681		988	0.0501		988	0.0516		988	0.04		988	0.0341		988	0.0342		988	0.0149		988	-0.0168				988	0.0516
		989	-0.0681		989	0.0502		989	0.051		989	0.0403		989	0.0341		989	0.0339		989	0.0144		989	-0.0171				989	0.051
		990	-0.0682		990	0.0503		990	0.0515		990	0.041		990	0.0345		990	0.0346		990	0.014		990	-0.0167				990	0.0515
		991	-0.0685		991	0.0493		991	0.0501		991	0.0407		991	0.0355		991	0.0346		991	0.015		991	-0.0166				991	0.0501
		992	-0.0681		992	0.0501		992	0.0494		992	0.0407		992	0.0347		992	0.0344		992	0.0148		992	-0.0169				992	0.0494
		993	-0.0682		993	0.0501		993	0.0493		993	0.0407		993	0.035		993	0.0342		993	0.0137		993	-0.0168				993	0.0493
		994	-0.0698		994	0.0493		994	0.05		994	0.0401		994	0.0344		994	0.0337		994	0.0148		994	-0.0161				994	0.05
		995	-0.0691		995	0.0499		995	0.0488		995	0.0402		995	0.0346		995	0.0349		995	0.014		995	-0.0169				995	0.0488
		996	-0.0698		996	0.0491		996	0.0489		996	0.0399		996	0.0352		996	0.0346		996	0.0144		996	-0.0168				996	0.0489
		997	-0.0687		997	0.0497		997	0.0478		997	0.0406		997	0.0347		997	0.0347		997	0.0147		997	-0.017				997	0.0478
		998	-0.0696		998	0.049		998	0.0465		998	0.0401		998	0.0342		998	0.0339		998	0.014		998	-0.0173				998	0.0465
		999	-0.0696		999	0.0488		999	0.0464		999	0.0395		999	0.0341		999	0.0336		999	0.0138		999	-0.0171				999	0.0464
		1000	-0.0699		1000	0.0491		1000	0.0458		1000	0.0395		1000	0.0335		1000	0.0332		1000	0.015		1000	-0.0164				1000	0.0458
		1001	-0.0703		1001	0.0491		1001	0.0472		1001	0.0401		1001	0.0338		1001	0.0341		1001	0.0146		1001	-0.0167				1001	0.0472
		1002	-0.0709		1002	0.0486		1002	0.0455		1002	0.0391		1002	0.0341		1002	0.0335		1002	0.0137		1002	-0.0164				1002	0.0455
		1003	-0.0711		1003	0.0484		1003	0.0461		1003	0.0395		1003	0.0345		1003	0.0341		1003	0.0139		1003	-0.0168				1003	0.0461
		1004	-0.0713		1004	0.0482		1004	0.0457		1004	0.0399		1004	0.0342		1004	0.0346		1004	0.0144		1004	-0.017				1004	0.0457
		1005	-0.0711		1005	0.0489		1005	0.0446		1005	0.0398		1005	0.034		1005	0.0335		1005	0.0136		1005	-0.0165				1005	0.0446
		1006	-0.0706		1006	0.0489		1006	0.0453		1006	0.0402		1006	0.0339		1006	0.0341		1006	0.0145		1006	-0.0167				1006	0.0453
		1007	-0.0714		1007	0.0483		1007	0.0457		1007	0.0403		1007	0.0343		1007	0.0343		1007	0.0141		1007	-0.0165				1007	0.0457
		1008	-0.0725		1008	0.0477		1008	0.0454		1008	0.0395		1008	0.0345		1008	0.0339		1008	0.0137		1008	-0.0169				1008	0.0454
		1009	-0.0712		1009	0.0477		1009	0.0436		1009	0.0387		1009	0.0342		1009	0.0333		1009	0.0148		1009	-0.0164				1009	0.0436
		1010	-0.0716		1010	0.0473		1010	0.0436		1010	0.0398		1010	0.0343		1010	0.0344		1010	0.0127		1010	-0.0169				1010	0.0436
		1011	-0.072		1011	0.0478		1011	0.0452		1011	0.0398		1011	0.0337		1011	0.0329		1011	0.013		1011	-0.0176				1011	0.0452
		1012	-0.0724		1012	0.0471		1012	0.0447		1012	0.039		1012	0.0338		1012	0.0339		1012	0.0134		1012	-0.0163				1012	0.0447
		1013	-0.0726		1013	0.0472		1013	0.0437		1013	0.0391		1013	0.0334		1013	0.0341		1013	0.0138		1013	-0.0168				1013	0.0437
		1014	-0.0731		1014	0.0468		1014	0.043		1014	0.0392		1014	0.0341		1014	0.0343		1014	0.0137		1014	-0.0166				1014	0.043
		1015	-0.0738		1015	0.0459		1015	0.0433		1015	0.0387		1015	0.0338		1015	0.0338		1015	0.0138		1015	-0.0167				1015	0.0433
		1016	-0.0732		1016	0.0467		1016	0.0443		1016	0.0401		1016	0.0338		1016	0.0339		1016	0.0136		1016	-0.0166				1016	0.0443
		1017	-0.0734		1017	0.0464		1017	0.0429		1017	0.0402		1017	0.0341		1017	0.0348		1017	0.0139		1017	-0.0171				1017	0.0429
		1018	-0.0737		1018	0.0465		1018	0.0446		1018	0.0389		1018	0.0331		1018	0.0338		1018	0.0143		1018	-0.0165				1018	0.0446
		1019	-0.0735		1019	0.0461		1019	0.043		1019	0.0394		1019	0.0341		1019	0.034		1019	0.0137		1019	-0.0165				1019	0.043
		1020	-0.0744		1020	0.0459		1020	0.042		1020	0.0388		1020	0.0338		1020	0.0331		1020	0.0137		1020	-0.0167				1020	0.042
		1021	-0.0739		1021	0.0463		1021	0.0426		1021	0.0397		1021	0.0329		1021	0.0328		1021	0.0127		1021	-0.0154				1021	0.0426
		1022	-0.0742		1022	0.0459		1022	0.0421		1022	0.0388		1022	0.0332		1022	0.0338		1022	0.013		1022	-0.0166				1022	0.0421
		1023	-0.0758		1023	0.0455		1023	0.0434		1023	0.0393		1023	0.0332		1023	0.034		1023	0.0146		1023	-0.0166				1023	0.0434
		1024	-0.0761		1024	0.0452		1024	0.0436		1024	0.0382		1024	0.0332		1024	0.0327		1024	0.014		1024	-0.0159				1024	0.0436
		1025	-0.0758		1025	0.0445		1025	0.0432		1025	0.0391		1025	0.0338		1025	0.0334		1025	0.0118		1025	-0.0165				1025	0.0432
		1026	-0.0759		1026	0.0452		1026	0.0431		1026	0.0385		1026	0.0333		1026	0.0333		1026	0.014		1026	-0.018				1026	0.0431
		1027	-0.0766		1027	0.0443		1027	0.0441		1027	0.0396		1027	0.0339		1027	0.0341		1027	0.0131		1027	-0.0168				1027	0.0441
		1028	-0.0764		1028	0.0436		1028	0.0431		1028	0.0385		1028	0.0325		1028	0.0334		1028	0.0131		1028	-0.0166				1028	0.0431
		1029	-0.0755		1029	0.0443		1029	0.044		1029	0.0381		1029	0.0313		1029	0.032		1029	0.0124		1029	-0.0165				1029	0.044
		1030	-0.077		1030	0.0443		1030	0.0446		1030	0.0386		1030	0.032		1030	0.0337		1030	0.0131		1030	-0.0168				1030	0.0446
		1031	-0.0765		1031	0.0452		1031	0.0442		1031	0.0381		1031	0.0328		1031	0.033		1031	0.0112		1031	-0.0171				1031	0.0442
		1032	-0.0765		1032	0.0437		1032	0.0447		1032	0.0387		1032	0.0325		1032	0.0323		1032	0.013		1032	-0.0166				1032	0.0447
		1033	-0.0775		1033	0.0435		1033	0.0432		1033	0.0377		1033	0.0322		1033	0.0316		1033	0.0115		1033	-0.0162				1033	0.0432
		1034	-0.0769		1034	0.0432		1034	0.0434		1034	0.0376		1034	0.0316		1034	0.0327		1034	0.0115		1034	-0.0162				1034	0.0434
		1035	-0.0784		1035	0.0428		1035	0.0448		1035	0.0389		1035	0.0321		1035	0.0327		1035	0.0132		1035	-0.0163				1035	0.0448
		1036	-0.079		1036	0.0428		1036	0.0449		1036	0.0384		1036	0.0327		1036	0.0326		1036	0.0114		1036	-0.0174				1036	0.0449
		1037	-0.0777		1037	0.043		1037	0.0454		1037	0.0366		1037	0.0325		1037	0.0318		1037	0.0123		1037	-0.0165				1037	0.0454
		1038	-0.0799		1038	0.0407		1038	0.0456		1038	0.0385		1038	0.0331		1038	0.033		1038	0.011		1038	-0.0165				1038	0.0456
		1039	-0.0791		1039	0.0427		1039	0.0467		1039	0.0376		1039	0.0315		1039	0.0329		1039	0.0153		1039	-0.0161				1039	0.0467
		1040	-0.0798		1040	0.042		1040	0.0457		1040	0.0372		1040	0.031		1040	0.0311		1040	0.0128		1040	-0.0163				1040	0.0457
		1041	-0.0804		1041	0.0407		1041	0.0468		1041	0.0381		1041	0.0322		1041	0.0324		1041	0.012		1041	-0.0175				1041	0.0468
		1042	-0.0797		1042	0.0411		1042	0.0452		1042	0.0378		1042	0.0321		1042	0.0323		1042	0.013		1042	-0.0169				1042	0.0452
		1043	-0.0806		1043	0.0397		1043	0.0428		1043	0.0369		1043	0.0321		1043	0.0309		1043	0.0116		1043	-0.0163				1043	0.0428
		1044	-0.0794		1044	0.041		1044	0.0434		1044	0.0386		1044	0.0315		1044	0.032		1044	0.0128		1044	-0.016				1044	0.0434
		1045	-0.0816		1045	0.0405		1045	0.045		1045	0.0364		1045	0.0301		1045	0.0298		1045	0.0126		1045	-0.0159				1045	0.045
		1046	-0.0807		1046	0.0399		1046	0.044		1046	0.0369		1046	0.0319		1046	0.0325		1046	0.0117		1046	-0.0158				1046	0.044
		1047	-0.0797		1047	0.0406		1047	0.0465		1047	0.0354		1047	0.0304		1047	0.0305		1047	0.0145		1047	-0.0167				1047	0.0465
		1048	-0.0807		1048	0.0379		1048	0.0443		1048	0.0374		1048	0.033		1048	0.032		1048	0.013		1048	-0.0148				1048	0.0443
		1049	-0.0806		1049	0.0384		1049	0.0441		1049	0.0361		1049	0.0292		1049	0.0311		1049	0.0121		1049	-0.0174				1049	0.0441
		1050	-0.0819		1050	0.0388		1050	0.045		1050	0.0369		1050	0.0295		1050	0.0304		1050	0.0131		1050	-0.0168				1050	0.045
		1051	-0.0818		1051	0.0374		1051	0.0457		1051	0.0373		1051	0.0317		1051	0.0316		1051	0.0125		1051	-0.0168				1051	0.0457
		1052	-0.0828		1052	0.0405		1052	0.0437		1052	0.0347		1052	0.0296		1052	0.0308		1052	0.0143		1052	-0.0161				1052	0.0437
		1053	-0.0824		1053	0.0388		1053	0.046		1053	0.0361		1053	0.0297		1053	0.0295		1053	0.0138		1053	-0.0162				1053	0.046
		1054	-0.0833		1054	0.037		1054	0.0449		1054	0.0365		1054	0.0305		1054	0.0303		1054	0.0119		1054	-0.0165				1054	0.0449
		1055	-0.0835		1055	0.0372		1055	0.0462		1055	0.0357		1055	0.0305		1055	0.031		1055	0.0127		1055	-0.0182				1055	0.0462
		1056	-0.0853		1056	0.035		1056	0.0466		1056	0.0349		1056	0.0292		1056	0.0294		1056	0.0106		1056	-0.016				1056	0.0466
		1057	-0.0834		1057	0.0349		1057	0.0456		1057	0.034		1057	0.0264		1057	0.0285		1057	0.0118		1057	-0.0171				1057	0.0456
		1058	-0.0838		1058	0.0375		1058	0.0456		1058	0.0367		1058	0.0303		1058	0.0312		1058	0.0103		1058	-0.0169				1058	0.0456
		1059	-0.0861		1059	0.0328		1059	0.0445		1059	0.0357		1059	0.0299		1059	0.0312		1059	0.0115		1059	-0.0179				1059	0.0445
		1060	-0.083		1060	0.0346		1060	0.0425		1060	0.037		1060	0.0304		1060	0.0293		1060	0.009134		1060	-0.0149				1060	0.0425
		1061	-0.0838		1061	0.035		1061	0.0429		1061	0.0352		1061	0.0279		1061	0.03		1061	0.0106		1061	-0.0183				1061	0.0429
		1062	-0.0827		1062	0.036		1062	0.0426		1062	0.034		1062	0.0285		1062	0.0288		1062	0.0132		1062	-0.0155				1062	0.0426
		1063	-0.0835		1063	0.0353		1063	0.0483		1063	0.0329		1063	0.0271		1063	0.0276		1063	0.0108		1063	-0.0166				1063	0.0483
		1064	-0.0838		1064	0.0366		1064	0.0456		1064	0.0317		1064	0.0269		1064	0.0282		1064	0.0111		1064	-0.0185				1064	0.0456
		1065	-0.0852		1065	0.0324		1065	0.0463		1065	0.0329		1065	0.0265		1065	0.0259		1065	0.012		1065	-0.0145				1065	0.0463
		1066	-0.0827		1066	0.0335		1066	0.0438		1066	0.0326		1066	0.028		1066	0.0284		1066	0.0127		1066	-0.0131				1066	0.0438
		1067	-0.0843		1067	0.0336		1067	0.0413		1067	0.0348		1067	0.029		1067	0.0283		1067	0.0118		1067	-0.0158				1067	0.0413
		1068	-0.0868		1068	0.0304		1068	0.0459		1068	0.0328		1068	0.0266		1068	0.0283		1068	0.0086791		1068	-0.017				1068	0.0459
		1069	-0.0851		1069	0.0304		1069	0.0471		1069	0.0323		1069	0.0268		1069	0.0265		1069	0.0137		1069	-0.0149				1069	0.0471
		1070	-0.0847		1070	0.033		1070	0.047		1070	0.0338		1070	0.029		1070	0.0279		1070	0.0134		1070	-0.0143				1070	0.047
		1071	-0.0851		1071	0.0301		1071	0.0444		1071	0.0332		1071	0.03		1071	0.0288		1071	0.0129		1071	-0.0113				1071	0.0444
		1072	-0.0854		1072	0.0334		1072	0.0441		1072	0.0328		1072	0.0249		1072	0.0293		1072	0.0134		1072	-0.0142				1072	0.0441
		1073	-0.0863		1073	0.0301		1073	0.0425		1073	0.0322		1073	0.0274		1073	0.028		1073	0.0121		1073	-0.0139				1073	0.0425
		1074	-0.0815		1074	0.0308		1074	0.0444		1074	0.0331		1074	0.0259		1074	0.0272		1074	0.0072896		1074	-0.0171				1074	0.0444
		1075	-0.0837		1075	0.0329		1075	0.0503		1075	0.0339		1075	0.0245		1075	0.0254		1075	0.0135		1075	-0.0167				1075	0.0503
		1076	-0.0849		1076	0.03		1076	0.0424		1076	0.0338		1076	0.0254		1076	0.0281		1076	0.0068242		1076	-0.0142				1076	0.0424
		1077	-0.0848		1077	0.0259		1077	0.048		1077	0.035		1077	0.0297		1077	0.029		1077	0.0138		1077	-0.0155				1077	0.048
		1078	-0.0804		1078	0.0289		1078	0.0387		1078	0.0339		1078	0.0288		1078	0.0276		1078	0.0143		1078	-0.015				1078	0.0387
		1079	-0.0865		1079	0.0288		1079	0.0361		1079	0.0307		1079	0.0247		1079	0.0263		1079	0.0101		1079	-0.0156				1079	0.0361
		1080	-0.0896		1080	0.0256		1080	0.0459		1080	0.031		1080	0.0227		1080	0.0267		1080	0.0097611		1080	-0.0162				1080	0.0459
		1081	-0.0821		1081	0.027		1081	0.046		1081	0.032		1081	0.027		1081	0.0286		1081	0.0127		1081	-0.0152				1081	0.046
		1082	-0.0809		1082	0.0273		1082	0.0483		1082	0.0285		1082	0.023		1082	0.0269		1082	0.0153		1082	-0.0132				1082	0.0483
		1083	-0.0866		1083	0.0236		1083	0.0415		1083	0.0319		1083	0.0272		1083	0.0286		1083	0.0171		1083	-0.0139				1083	0.0415
		1084	-0.0852		1084	0.0233		1084	0.0428		1084	0.0286		1084	0.0231		1084	0.0229		1084	0.0114		1084	-0.0112				1084	0.0428
		1085	-0.0859		1085	0.0287		1085	0.0456		1085	0.0361		1085	0.0251		1085	0.0265		1085	0.008096		1085	-0.0123				1085	0.0456
		1086	-0.0861		1086	0.025		1086	0.042		1086	0.0335		1086	0.0217		1086	0.027		1086	0.0091808		1086	-0.0158				1086	0.042
		1087	-0.0873		1087	0.0236		1087	0.0483		1087	0.0287		1087	0.0193		1087	0.0219		1087	0.0089557		1087	-0.0157				1087	0.0483
		1088	-0.0867		1088	0.0195		1088	0.0413		1088	0.0281		1088	0.0218		1088	0.0251		1088	0.0148		1088	-0.0125				1088	0.0413
		1089	-0.0893		1089	0.02		1089	0.0406		1089	0.0268		1089	0.0237		1089	0.0264		1089	0.0126		1089	-0.0181				1089	0.0406
		1090	-0.0851		1090	0.0225		1090	0.026		1090	0.0313		1090	0.0258		1090	0.0285		1090	0.0034306		1090	-0.0173				1090	0.026
		1091	-0.0881		1091	0.0163		1091	0.0448		1091	0.0279		1091	0.016		1091	0.0203		1091	0.0096657		1091	-0.018				1091	0.0448
		1092	-0.0832		1092	0.0233		1092	0.0491		1092	0.0258		1092	0.0222		1092	0.0231		1092	0.0077484		1092	-0.0146				1092	0.0491
		1093	-0.0851		1093	0.019		1093	0.0397		1093	0.0277		1093	0.0255		1093	0.0224		1093	0.0105		1093	-0.0163				1093	0.0397
		1094	-0.0828		1094	0.0126		1094	0.0432		1094	0.0225		1094	0.0187		1094	0.0192		1094	0.0104		1094	-0.0204				1094	0.0432
		1095	-0.0844		1095	0.022		1095	0.0312		1095	0.0298		1095	0.0212		1095	0.0196		1095	0.0104		1095	-0.0147				1095	0.0312
		1096	-0.091		1096	0.0182		1096	0.0428		1096	0.0285		1096	0.021		1096	0.0232		1096	0.0027201		1096	-0.0125				1096	0.0428
		1097	-0.1014		1097	0.0105		1097	0.0488		1097	0.0245		1097	0.0183		1097	0.0188		1097	0.011		1097	-0.0151				1097	0.0488
		1098	-0.0869		1098	0.0165		1098	0.0493		1098	0.0209		1098	0.0136		1098	0.0152		1098	0.0109		1098	-0.0201				1098	0.0493
		1099	-0.0873		1099	0.0151		1099	0.0414		1099	0.0259		1099	0.0162		1099	0.0208		1099	0.0047042		1099	-0.0078087				1099	0.0414
		1100	-0.0881		1100	0.0153		1100	0.0458		1100	0.0246		1100	0.0118		1100	0.0257		1100	0.0134		1100	-0.0196				1100	0.0458

## Sheet: Figure 2
Figure 2	EPR spectra : Silica gel	500	0.0541	EPR spectra : Ag2O powder	500	0.6733	EPR spectra : AgO powder	500	0.5549	EPR spectra : Ag(PEC)	500	0.3512	EPR spectra : Ag(PC)	500	0.1985
		501	0.0536		501	0.6731		501	0.5556		501	0.3508		501	0.198
		502	0.0533		502	0.6728		502	0.5563		502	0.3503		502	0.1972
		503	0.0532		503	0.6725		503	0.5571		503	0.3495		503	0.196
		504	0.0533		504	0.6723		504	0.5577		504	0.3484		504	0.1947
		505	0.0535		505	0.6722		505	0.5579		505	0.3473		505	0.1934
		506	0.0537		506	0.6724		506	0.558		506	0.3466		506	0.1923
		507	0.0538		507	0.6728		507	0.558		507	0.3463		507	0.1917
		508	0.0536		508	0.6736		508	0.5583		508	0.3466		508	0.1915
		509	0.053		509	0.6746		509	0.5588		509	0.3473		509	0.1915
		510	0.0521		510	0.6756		510	0.5597		510	0.3482		510	0.1917
		511	0.0508		511	0.6763		511	0.5607		511	0.3491		511	0.192
		512	0.0495		512	0.6767		512	0.5616		512	0.3501		512	0.1924
		513	0.0484		513	0.6766		513	0.5624		513	0.3511		513	0.193
		514	0.0476		514	0.6761		514	0.563		514	0.3521		514	0.1936
		515	0.0474		515	0.6754		515	0.5635		515	0.3529		515	0.194
		516	0.0474		516	0.6746		516	0.5639		516	0.3535		516	0.1942
		517	0.0477		517	0.674		517	0.5642		517	0.3538		517	0.1942
		518	0.0481		518	0.6737		518	0.5643		518	0.3539		518	0.1941
		519	0.0485		519	0.674		519	0.5642		519	0.3538		519	0.1942
		520	0.0488		520	0.6747		520	0.5639		520	0.3536		520	0.1944
		521	0.0491		521	0.6758		521	0.5637		521	0.3533		521	0.1949
		522	0.0495		522	0.677		522	0.5634		522	0.3527		522	0.1955
		523	0.0497		523	0.678		523	0.5633		523	0.3519		523	0.1959
		524	0.05		524	0.6788		524	0.5632		524	0.351		524	0.1959
		525	0.0502		525	0.6792		525	0.563		525	0.35		525	0.1953
		526	0.0506		526	0.6793		526	0.5627		526	0.3492		526	0.1942
		527	0.0511		527	0.679		527	0.5623		527	0.3485		527	0.1931
		528	0.0515		528	0.6784		528	0.5619		528	0.3479		528	0.1923
		529	0.0517		529	0.6777		529	0.5615		529	0.3473		529	0.192
		530	0.0516		530	0.6772		530	0.561		530	0.3468		530	0.1924
		531	0.0511		531	0.6768		531	0.5604		531	0.3466		531	0.1932
		532	0.0503		532	0.6764		532	0.5596		532	0.3467		532	0.1942
		533	0.0495		533	0.6761		533	0.5588		533	0.3471		533	0.1949
		534	0.0488		534	0.6758		534	0.5581		534	0.3477		534	0.1953
		535	0.0481		535	0.676		535	0.5573		535	0.3481		535	0.1953
		536	0.0473		536	0.6765		536	0.5566		536	0.3483		536	0.1948
		537	0.0465		537	0.6775		537	0.556		537	0.3483		537	0.1941
		538	0.0456		538	0.6788		538	0.5555		538	0.3482		538	0.1934
		539	0.0448		539	0.6801		539	0.5552		539	0.3481		539	0.1928
		540	0.0443		540	0.6814		540	0.5554		540	0.3483		540	0.1926
		541	0.0442		541	0.6824		541	0.5558		541	0.3486		541	0.1927
		542	0.0445		542	0.6831		542	0.5565		542	0.3489		542	0.193
		543	0.0452		543	0.6835		543	0.5571		543	0.3491		543	0.1933
		544	0.046		544	0.6838		544	0.5576		544	0.349		544	0.1934
		545	0.0465		545	0.6839		545	0.558		545	0.3486		545	0.1932
		546	0.0465		546	0.6839		546	0.5583		546	0.3478		546	0.1927
		547	0.0462		547	0.684		547	0.5588		547	0.3466		547	0.192
		548	0.0459		548	0.6841		548	0.5593		548	0.3452		548	0.1913
		549	0.0459		549	0.6841		549	0.5597		549	0.3438		549	0.1909
		550	0.0463		550	0.6839		550	0.5599		550	0.3426		550	0.1908
		551	0.0471		551	0.6835		551	0.5599		551	0.3416		551	0.1909
		552	0.0478		552	0.6831		552	0.5597		552	0.3408		552	0.1909
		553	0.0483		553	0.6826		553	0.5596		553	0.3403		553	0.191
		554	0.0487		554	0.6823		554	0.5595		554	0.3399		554	0.1911
		555	0.0492		555	0.6823		555	0.5594		555	0.3397		555	0.1914
		556	0.0498		556	0.6823		556	0.5594		556	0.3399		556	0.1918
		557	0.0506		557	0.6823		557	0.5595		557	0.3405		557	0.1923
		558	0.0517		558	0.6819		558	0.5597		558	0.3415		558	0.1928
		559	0.0528		559	0.6811		559	0.56		559	0.3429		559	0.193
		560	0.054		560	0.6801		560	0.5602		560	0.3444		560	0.1931
		561	0.0549		561	0.6793		561	0.5603		561	0.3456		561	0.1929
		562	0.0552		562	0.6791		562	0.5603		562	0.3464		562	0.1928
		563	0.0548		563	0.6794		563	0.5602		563	0.3467		563	0.1926
		564	0.054		564	0.6803		564	0.56		564	0.3467		564	0.1925
		565	0.0527		565	0.6812		565	0.5597		565	0.3464		565	0.1924
		566	0.0515		566	0.6819		566	0.5592		566	0.346		566	0.1924
		567	0.0505		567	0.6823		567	0.5586		567	0.3458		567	0.1924
		568	0.05		568	0.6823		568	0.558		568	0.3459		568	0.1924
		569	0.0501		569	0.6823		569	0.5575		569	0.3464		569	0.1923
		570	0.0507		570	0.6822		570	0.5572		570	0.3472		570	0.1921
		571	0.0516		571	0.6823		571	0.5572		571	0.3482		571	0.1918
		572	0.0523		572	0.6823		572	0.5572		572	0.349		572	0.1916
		573	0.0525		573	0.6823		573	0.5571		573	0.3496		573	0.1915
		574	0.0522		574	0.6823		574	0.5569		574	0.35		574	0.1917
		575	0.0514		575	0.6824		575	0.5565		575	0.35		575	0.1921
		576	0.0505		576	0.6824		576	0.5562		576	0.3499		576	0.1925
		577	0.0499		577	0.6822		577	0.5561		577	0.3495		577	0.193
		578	0.0494		578	0.6818		578	0.5564		578	0.349		578	0.1934
		579	0.049		579	0.6811		579	0.5566		579	0.3484		579	0.1936
		580	0.0487		580	0.6803		580	0.5567		580	0.348		580	0.1936
		581	0.0483		581	0.6798		581	0.5565		581	0.3479		581	0.1932
		582	0.048		582	0.6794		582	0.5562		582	0.3482		582	0.1928
		583	0.0477		583	0.6792		583	0.5559		583	0.3486		583	0.1925
		584	0.0477		584	0.6788		584	0.5557		584	0.349		584	0.1923
		585	0.0477		585	0.6783		585	0.5558		585	0.3492		585	0.1924
		586	0.0479		586	0.6776		586	0.5558		586	0.349		586	0.1927
		587	0.0481		587	0.6768		587	0.5559		587	0.3486		587	0.1931
		588	0.0485		588	0.6759		588	0.5561		588	0.3482		588	0.1936
		589	0.0491		589	0.6753		589	0.5564		589	0.3476		589	0.1941
		590	0.0498		590	0.6752		590	0.5568		590	0.3468		590	0.1944
		591	0.0504		591	0.6757		591	0.5572		591	0.3459		591	0.1944
		592	0.0505		592	0.6769		592	0.5576		592	0.3448		592	0.1941
		593	0.05		593	0.6784		593	0.5577		593	0.3439		593	0.1935
		594	0.0491		594	0.68		594	0.5573		594	0.3434		594	0.193
		595	0.0481		595	0.6813		595	0.5566		595	0.3431		595	0.1927
		596	0.0474		596	0.6821		596	0.5557		596	0.343		596	0.1926
		597	0.0473		597	0.6825		597	0.5548		597	0.3431		597	0.1926
		598	0.0474		598	0.6825		598	0.5542		598	0.3433		598	0.1928
		599	0.0477		599	0.6823		599	0.5539		599	0.3436		599	0.193
		600	0.048		600	0.6821		600	0.554		600	0.3438		600	0.1932
		601	0.0483		601	0.6818		601	0.5544		601	0.3439		601	0.1932
		602	0.0489		602	0.6814		602	0.555		602	0.3437		602	0.193
		603	0.0496		603	0.6811		603	0.5557		603	0.3431		603	0.1924
		604	0.0504		604	0.6808		604	0.5567		604	0.3423		604	0.1917
		605	0.0511		605	0.6806		605	0.5575		605	0.3415		605	0.191
		606	0.0517		606	0.6806		606	0.5581		606	0.3409		606	0.1905
		607	0.052		607	0.6807		607	0.558		607	0.3406		607	0.1902
		608	0.0521		608	0.6808		608	0.5572		608	0.3408		608	0.1898
		609	0.0519		609	0.681		609	0.5559		609	0.3414		609	0.1895
		610	0.0514		610	0.6813		610	0.5545		610	0.3423		610	0.1893
		611	0.0507		611	0.6817		611	0.5536		611	0.3434		611	0.1892
		612	0.05		612	0.6821		612	0.5535		612	0.3445		612	0.1894
		613	0.0494		613	0.6825		613	0.5541		613	0.3453		613	0.1897
		614	0.0489		614	0.683		614	0.5552		614	0.3459		614	0.1901
		615	0.0486		615	0.6833		615	0.5564		615	0.3462		615	0.1904
		616	0.0486		616	0.6834		616	0.5577		616	0.3462		616	0.1908
		617	0.0486		617	0.6833		617	0.559		617	0.346		617	0.1913
		618	0.0486		618	0.6828		618	0.5602		618	0.3457		618	0.192
		619	0.0483		619	0.682		619	0.5613		619	0.3455		619	0.1928
		620	0.0477		620	0.6812		620	0.562		620	0.3456		620	0.1935
		621	0.0472		621	0.6805		621	0.5623		621	0.346		621	0.1941
		622	0.0469		622	0.6802		622	0.562		622	0.3467		622	0.1944
		623	0.0472		623	0.6802		623	0.5612		623	0.3476		623	0.1943
		624	0.0481		624	0.6805		624	0.5604		624	0.3485		624	0.1941
		625	0.0494		625	0.6808		625	0.5598		625	0.3491		625	0.1938
		626	0.0508		626	0.6811		626	0.5597		626	0.3496		626	0.1937
		627	0.0517		627	0.681		627	0.56		627	0.3498		627	0.1938
		628	0.052		628	0.6807		628	0.5604		628	0.35		628	0.1943
		629	0.0515		629	0.6802		629	0.5607		629	0.3502		629	0.1949
		630	0.0506		630	0.6795		630	0.5606		630	0.3505		630	0.1955
		631	0.0496		631	0.6789		631	0.56		631	0.3506		631	0.1961
		632	0.0488		632	0.6784		632	0.5591		632	0.3506		632	0.1964
		633	0.0485		633	0.6778		633	0.5582		633	0.3503		633	0.1964
		634	0.0486		634	0.6771		634	0.5573		634	0.3498		634	0.1964
		635	0.0489		635	0.6762		635	0.5568		635	0.3493		635	0.1964
		636	0.0494		636	0.6752		636	0.5564		636	0.3489		636	0.1964
		637	0.0497		637	0.6745		637	0.5561		637	0.3487		637	0.1966
		638	0.05		638	0.6744		638	0.5559		638	0.3487		638	0.1968
		639	0.0501		639	0.675		639	0.5556		639	0.3487		639	0.1967
		640	0.0502		640	0.6761		640	0.5554		640	0.3487		640	0.1963
		641	0.0503		641	0.6774		641	0.5552		641	0.3488		641	0.1956
		642	0.0503		642	0.6786		642	0.5553		642	0.3489		642	0.1946
		643	0.0504		643	0.6796		643	0.5557		643	0.3492		643	0.1937
		644	0.0506		644	0.6804		644	0.5565		644	0.3496		644	0.193
		645	0.0509		645	0.6808		645	0.5576		645	0.3498		645	0.1928
		646	0.0512		646	0.681		646	0.5589		646	0.3499		646	0.1928
		647	0.0516		647	0.681		647	0.56		647	0.3497		647	0.1928
		648	0.052		648	0.6807		648	0.5606		648	0.3494		648	0.1926
		649	0.0522		649	0.6803		649	0.5607		649	0.3491		649	0.1921
		650	0.0523		650	0.6802		650	0.5605		650	0.3488		650	0.1916
		651	0.0524		651	0.6802		651	0.5602		651	0.3484		651	0.1914
		652	0.0525		652	0.6804		652	0.56		652	0.3479		652	0.1917
		653	0.0526		653	0.6804		653	0.5599		653	0.3474		653	0.1924
		654	0.0527		654	0.6803		654	0.5599		654	0.3471		654	0.1932
		655	0.0524		655	0.6801		655	0.5599		655	0.347		655	0.1939
		656	0.0518		656	0.68		656	0.5598		656	0.3471		656	0.1944
		657	0.051		657	0.6801		657	0.5594		657	0.3471		657	0.1947
		658	0.0502		658	0.6803		658	0.5589		658	0.3471		658	0.1949
		659	0.0495		659	0.6807		659	0.5584		659	0.3469		659	0.1951
		660	0.0489		660	0.681		660	0.5579		660	0.3469		660	0.1953
		661	0.0483		661	0.6813		661	0.5576		661	0.3472		661	0.1953
		662	0.0476		662	0.6816		662	0.5575		662	0.3477		662	0.1951
		663	0.0468		663	0.6818		663	0.5578		663	0.3484		663	0.1946
		664	0.0459		664	0.6819		664	0.5583		664	0.3491		664	0.194
		665	0.0452		665	0.6819		665	0.559		665	0.3495		665	0.1932
		666	0.0449		666	0.6816		666	0.5596		666	0.3497		666	0.1924
		667	0.0451		667	0.6811		667	0.5599		667	0.3498		667	0.1915
		668	0.0459		668	0.6806		668	0.5596		668	0.3498		668	0.1905
		669	0.0473		669	0.6801		669	0.5589		669	0.35		669	0.1893
		670	0.0491		670	0.6795		670	0.558		670	0.3504		670	0.1884
		671	0.051		671	0.6788		671	0.5573		671	0.3511		671	0.1878
		672	0.0528		672	0.6781		672	0.557		672	0.352		672	0.1878
		673	0.0544		673	0.6774		673	0.5572		673	0.3528		673	0.1884
		674	0.0554		674	0.6768		674	0.5577		674	0.3532		674	0.1894
		675	0.0559		675	0.6766		675	0.5581		675	0.353		675	0.1905
		676	0.0556		676	0.6765		676	0.5583		676	0.3521		676	0.1914
		677	0.0549		677	0.6767		677	0.5581		677	0.3509		677	0.1921
		678	0.0538		678	0.677		678	0.5576		678	0.3498		678	0.1925
		679	0.0527		679	0.6774		679	0.5571		679	0.349		679	0.1925
		680	0.0517		680	0.6781		680	0.5567		680	0.3489		680	0.1923
		681	0.0509		681	0.6788		681	0.5565		681	0.3493		681	0.192
		682	0.0504		682	0.6795		682	0.5565		682	0.3501		682	0.1917
		683	0.0502		683	0.6801		683	0.5567		683	0.3508		683	0.1914
		684	0.0501		684	0.6807		684	0.5569		684	0.3511		684	0.1912
		685	0.0501		685	0.6811		685	0.5571		685	0.3506		685	0.1908
		686	0.0501		686	0.6815		686	0.5573		686	0.3495		686	0.1903
		687	0.0502		687	0.6818		687	0.5573		687	0.348		687	0.1897
		688	0.0504		688	0.682		688	0.5572		688	0.3468		688	0.1889
		689	0.0506		689	0.6823		689	0.557		689	0.3458		689	0.188
		690	0.0507		690	0.6827		690	0.5565		690	0.3449		690	0.187
		691	0.0506		691	0.683		691	0.5561		691	0.344		691	0.186
		692	0.0503		692	0.683		692	0.5556		692	0.343		692	0.1851
		693	0.0499		693	0.6828		693	0.5552		693	0.3421		693	0.1844
		694	0.0495		694	0.6825		694	0.5548		694	0.3416		694	0.1841
		695	0.0491		695	0.6822		695	0.5546		695	0.3414		695	0.1841
		696	0.0489		696	0.6822		696	0.5546		696	0.3418		696	0.1843
		697	0.0486		697	0.6824		697	0.5549		697	0.3428		697	0.1848
		698	0.0482		698	0.6828		698	0.5552		698	0.344		698	0.1854
		699	0.0478		699	0.6831		699	0.5554		699	0.3453		699	0.186
		700	0.0475		700	0.6831		700	0.5554		700	0.3463		700	0.1863
		701	0.0476		701	0.6828		701	0.5549		701	0.3469		701	0.1864
		702	0.048		702	0.6822		702	0.554		702	0.3469		702	0.1863
		703	0.0487		703	0.6813		703	0.5532		703	0.3466		703	0.186
		704	0.0497		704	0.6804		704	0.5526		704	0.3461		704	0.1855
		705	0.0505		705	0.6795		705	0.5525		705	0.3457		705	0.1852
		706	0.051		706	0.6789		706	0.5529		706	0.3455		706	0.185
		707	0.0511		707	0.6785		707	0.5534		707	0.3456		707	0.1851
		708	0.0507		708	0.6784		708	0.554		708	0.346		708	0.1855
		709	0.0503		709	0.6787		709	0.5544		709	0.3467		709	0.186
		710	0.0498		710	0.6792		710	0.5547		710	0.3473		710	0.1866
		711	0.0495		711	0.6796		711	0.5548		711	0.3477		711	0.187
		712	0.0493		712	0.6798		712	0.5547		712	0.3477		712	0.1873
		713	0.0491		713	0.6799		713	0.5545		713	0.3475		713	0.1877
		714	0.049		714	0.6798		714	0.5541		714	0.3473		714	0.1884
		715	0.0491		715	0.6796		715	0.5537		715	0.3473		715	0.1894
		716	0.0492		716	0.6795		716	0.5536		716	0.3475		716	0.1907
		717	0.0495		717	0.6794		717	0.5538		717	0.3481		717	0.1921
		718	0.0497		718	0.6795		718	0.5544		718	0.3488		718	0.1933
		719	0.0498		719	0.6796		719	0.555		719	0.3495		719	0.1942
		720	0.0496		720	0.6796		720	0.5554		720	0.3502		720	0.1948
		721	0.0493		721	0.6793		721	0.5555		721	0.3507		721	0.195
		722	0.0489		722	0.6789		722	0.5553		722	0.3508		722	0.1947
		723	0.0484		723	0.6783		723	0.555		723	0.3506		723	0.194
		724	0.0482		724	0.6779		724	0.5549		724	0.3501		724	0.193
		725	0.0481		725	0.6775		725	0.555		725	0.3494		725	0.1918
		726	0.0481		726	0.6772		726	0.5554		726	0.349		726	0.1908
		727	0.048		727	0.6772		727	0.5562		727	0.3487		727	0.19
		728	0.0476		728	0.6774		728	0.5576		728	0.3488		728	0.1897
		729	0.0471		729	0.678		729	0.5594		729	0.3491		729	0.1898
		730	0.0467		730	0.6791		730	0.5612		730	0.3494		730	0.1903
		731	0.0463		731	0.6807		731	0.5626		731	0.3496		731	0.191
		732	0.0462		732	0.6824		732	0.5631		732	0.3497		732	0.1917
		733	0.0463		733	0.6842		733	0.5626		733	0.3497		733	0.1922
		734	0.0466		734	0.6854		734	0.5613		734	0.3496		734	0.1924
		735	0.0471		735	0.6859		735	0.5594		735	0.3496		735	0.1924
		736	0.048		736	0.6856		736	0.5574		736	0.3499		736	0.192
		737	0.0491		737	0.6848		737	0.5556		737	0.3503		737	0.1915
		738	0.0502		738	0.6839		738	0.5543		738	0.3508		738	0.1906
		739	0.0513		739	0.6831		739	0.5534		739	0.3512		739	0.1894
		740	0.0522		740	0.6825		740	0.553		740	0.3513		740	0.1883
		741	0.0527		741	0.6821		741	0.553		741	0.3511		741	0.1875
		742	0.0528		742	0.6816		742	0.5533		742	0.3505		742	0.187
		743	0.0523		743	0.6811		743	0.5537		743	0.3492		743	0.1869
		744	0.0514		744	0.6807		744	0.554		744	0.3474		744	0.1871
		745	0.0504		745	0.6805		745	0.5543		745	0.3451		745	0.1873
		746	0.0495		746	0.6805		746	0.5546		746	0.3428		746	0.1875
		747	0.0488		747	0.6808		747	0.5549		747	0.3412		747	0.1875
		748	0.0484		748	0.6813		748	0.5551		748	0.3406		748	0.1876
		749	0.0482		749	0.6821		749	0.5551		749	0.3411		749	0.1876
		750	0.0482		750	0.6831		750	0.5548		750	0.3424		750	0.1875
		751	0.0483		751	0.6841		751	0.5543		751	0.3439		751	0.1874
		752	0.0485		752	0.685		752	0.5539		752	0.3453		752	0.1872
		753	0.0486		753	0.6856		753	0.5538		753	0.3464		753	0.1871
		754	0.0487		754	0.6855		754	0.5542		754	0.3473		754	0.1871
		755	0.0488		755	0.6848		755	0.555		755	0.3478		755	0.1874
		756	0.0491		756	0.6838		756	0.556		756	0.3481		756	0.188
		757	0.0495		757	0.6827		757	0.5568		757	0.3479		757	0.1887
		758	0.0499		758	0.6821		758	0.5573		758	0.3476		758	0.1894
		759	0.0502		759	0.6818		759	0.5572		759	0.3473		759	0.1898
		760	0.0504		760	0.6819		760	0.5566		760	0.3469		760	0.1897
		761	0.0502		761	0.6818		761	0.5558		761	0.3467		761	0.1894
		762	0.0498		762	0.6814		762	0.555		762	0.3463		762	0.189
		763	0.0491		763	0.6807		763	0.5545		763	0.3459		763	0.189
		764	0.0485		764	0.68		764	0.5543		764	0.3455		764	0.1892
		765	0.048		765	0.6796		765	0.5543		765	0.3452		765	0.1898
		766	0.048		766	0.6796		766	0.5545		766	0.3452		766	0.1905
		767	0.0483		767	0.68		767	0.5546		767	0.3458		767	0.1913
		768	0.0489		768	0.6805		768	0.5546		768	0.3468		768	0.192
		769	0.0496		769	0.6809		769	0.5542		769	0.348		769	0.1926
		770	0.0501		770	0.6809		770	0.5537		770	0.349		770	0.193
		771	0.0503		771	0.6806		771	0.5532		771	0.3495		771	0.193
		772	0.0501		772	0.6801		772	0.5529		772	0.3494		772	0.1928
		773	0.0494		773	0.6797		773	0.5529		773	0.3489		773	0.1924
		774	0.0486		774	0.6796		774	0.5533		774	0.3481		774	0.192
		775	0.0479		775	0.6799		775	0.554		775	0.3475		775	0.1918
		776	0.0473		776	0.6804		776	0.5547		776	0.3473		776	0.1916
		777	0.047		777	0.6809		777	0.5553		777	0.3474		777	0.1915
		778	0.0467		778	0.6816		778	0.5555		778	0.3478		778	0.1913
		779	0.0465		779	0.6823		779	0.5552		779	0.3484		779	0.1911
		780	0.046		780	0.6831		780	0.5544		780	0.349		780	0.1909
		781	0.0453		781	0.6837		781	0.5535		781	0.3497		781	0.1908
		782	0.0446		782	0.6842		782	0.5527		782	0.3502		782	0.1908
		783	0.0441		783	0.6842		783	0.552		783	0.3505		783	0.1907
		784	0.0441		784	0.6838		784	0.5516		784	0.3507		784	0.1904
		785	0.0446		785	0.6829		785	0.5514		785	0.3508		785	0.1899
		786	0.0454		786	0.6817		786	0.5513		786	0.3509		786	0.1892
		787	0.0463		787	0.6802		787	0.5513		787	0.3511		787	0.1883
		788	0.047		788	0.6788		788	0.5513		788	0.3512		788	0.1876
		789	0.0474		789	0.6777		789	0.5515		789	0.3511		789	0.1873
		790	0.0475		790	0.6771		790	0.5518		790	0.3504		790	0.1874
		791	0.0474		791	0.6769		791	0.5521		791	0.3492		791	0.1879
		792	0.0471		792	0.6771		792	0.5525		792	0.3478		792	0.1886
		793	0.0468		793	0.6775		793	0.5529		793	0.3462		793	0.1893
		794	0.0465		794	0.6778		794	0.5535		794	0.3448		794	0.1899
		795	0.046		795	0.6781		795	0.554		795	0.3438		795	0.1903
		796	0.0456		796	0.678		796	0.5542		796	0.3432		796	0.1906
		797	0.0452		797	0.6777		797	0.5542		797	0.343		797	0.1907
		798	0.0447		798	0.6772		798	0.5539		798	0.3431		798	0.1904
		799	0.0441		799	0.6765		799	0.5536		799	0.3433		799	0.1896
		800	0.0436		800	0.6758		800	0.5535		800	0.3433		800	0.1885
		801	0.0434		801	0.6754		801	0.5537		801	0.3432		801	0.1875
		802	0.0435		802	0.6751		802	0.5541		802	0.3431		802	0.1869
		803	0.0438		803	0.6752		803	0.5545		803	0.3432		803	0.1866
		804	0.044		804	0.6756		804	0.5548		804	0.3436		804	0.1866
		805	0.0439		805	0.6762		805	0.5551		805	0.3444		805	0.1866
		806	0.0435		806	0.677		806	0.5552		806	0.3453		806	0.1865
		807	0.0427		807	0.678		807	0.5551		807	0.3463		807	0.1864
		808	0.0418		808	0.6791		808	0.5548		808	0.3471		808	0.1864
		809	0.0409		809	0.6804		809	0.5543		809	0.3477		809	0.1864
		810	0.0403		810	0.6817		810	0.5537		810	0.3479		810	0.1863
		811	0.04		811	0.6828		811	0.553		811	0.3477		811	0.186
		812	0.0399		812	0.6836		812	0.5522		812	0.3473		812	0.1856
		813	0.0401		813	0.6839		813	0.5514		813	0.3467		813	0.1854
		814	0.0404		814	0.6838		814	0.5507		814	0.3461		814	0.1855
		815	0.0409		815	0.6834		815	0.5502		815	0.3458		815	0.1862
		816	0.0417		816	0.6829		816	0.55		816	0.346		816	0.1871
		817	0.0428		817	0.6822		817	0.5504		817	0.3466		817	0.188
		818	0.0442		818	0.6816		818	0.5511		818	0.3474		818	0.1887
		819	0.0456		819	0.6809		819	0.5518		819	0.3483		819	0.1892
		820	0.0469		820	0.6805		820	0.5522		820	0.349		820	0.1894
		821	0.0479		821	0.6803		821	0.5522		821	0.3492		821	0.1894
		822	0.0485		822	0.6804		822	0.5516		822	0.3492		822	0.1891
		823	0.0488		823	0.6806		823	0.5508		823	0.349		823	0.1888
		824	0.0489		824	0.6808		824	0.55		824	0.3487		824	0.1885
		825	0.0488		825	0.6808		825	0.5493		825	0.3485		825	0.1883
		826	0.0485		826	0.6807		826	0.5488		826	0.3481		826	0.1885
		827	0.0482		827	0.6806		827	0.5485		827	0.3477		827	0.1889
		828	0.0479		828	0.6807		828	0.5485		828	0.3473		828	0.1893
		829	0.0477		829	0.6808		829	0.5486		829	0.3472		829	0.1898
		830	0.0475		830	0.6809		830	0.549		830	0.3474		830	0.1901
		831	0.0473		831	0.681		831	0.5496		831	0.3478		831	0.1903
		832	0.0472		832	0.6809		832	0.5503		832	0.3481		832	0.1904
		833	0.0472		833	0.6806		833	0.5511		833	0.3485		833	0.1903
		834	0.0473		834	0.6801		834	0.5517		834	0.3489		834	0.1901
		835	0.0477		835	0.6793		835	0.552		835	0.3494		835	0.1898
		836	0.0481		836	0.6785		836	0.5522		836	0.3497		836	0.1894
		837	0.0484		837	0.6777		837	0.5522		837	0.3499		837	0.189
		838	0.0484		838	0.6774		838	0.5523		838	0.3496		838	0.1888
		839	0.0481		839	0.6778		839	0.5527		839	0.3488		839	0.1889
		840	0.0477		840	0.6785		840	0.5535		840	0.3478		840	0.1893
		841	0.0475		841	0.6796		841	0.5546		841	0.3468		841	0.1896
		842	0.0476		842	0.6806		842	0.5558		842	0.3462		842	0.1896
		843	0.0479		843	0.6815		843	0.557		843	0.3461		843	0.1892
		844	0.0483		844	0.6822		844	0.558		844	0.3465		844	0.1885
		845	0.0484		845	0.6828		845	0.5586		845	0.3472		845	0.1876
		846	0.048		846	0.6833		846	0.5589		846	0.3479		846	0.1869
		847	0.0471		847	0.6837		847	0.5589		847	0.3483		847	0.1864
		848	0.046		848	0.684		848	0.5584		848	0.3485		848	0.1862
		849	0.045		849	0.6839		849	0.5574		849	0.3486		849	0.1863
		850	0.0445		850	0.6835		850	0.5561		850	0.3488		850	0.1866
		851	0.0448		851	0.6828		851	0.5546		851	0.3489		851	0.1873
		852	0.0459		852	0.6819		852	0.5534		852	0.3491		852	0.1884
		853	0.0474		853	0.6809		853	0.5527		853	0.3491		853	0.1897
		854	0.0488		854	0.6802		854	0.5524		854	0.349		854	0.1911
		855	0.0494		855	0.6796		855	0.5525		855	0.3488		855	0.192
		856	0.0491		856	0.6791		856	0.5527		856	0.3486		856	0.1923
		857	0.048		857	0.6786		857	0.5529		857	0.3486		857	0.1918
		858	0.0465		858	0.678		858	0.5529		858	0.3488		858	0.1908
		859	0.0452		859	0.6776		859	0.5526		859	0.349		859	0.1898
		860	0.0444		860	0.6773		860	0.5521		860	0.3491		860	0.1888
		861	0.0442		861	0.6769		861	0.5518		861	0.3488		861	0.1882
		862	0.0443		862	0.6765		862	0.5517		862	0.3482		862	0.1877
		863	0.0447		863	0.6761		863	0.5519		863	0.3472		863	0.1876
		864	0.0451		864	0.6756		864	0.5524		864	0.3462		864	0.1877
		865	0.0457		865	0.6754		865	0.5528		865	0.3454		865	0.188
		866	0.0462		866	0.6756		866	0.5532		866	0.3449		866	0.1883
		867	0.0468		867	0.6763		867	0.5534		867	0.3447		867	0.1884
		868	0.0472		868	0.6773		868	0.5534		868	0.3447		868	0.1884
		869	0.0474		869	0.6785		869	0.553		869	0.3449		869	0.1884
		870	0.0473		870	0.6798		870	0.5523		870	0.345		870	0.1884
		871	0.0468		871	0.6807		871	0.5515		871	0.3452		871	0.1884
		872	0.0463		872	0.6813		872	0.5509		872	0.3452		872	0.1885
		873	0.0459		873	0.6814		873	0.5507		873	0.3451		873	0.1887
		874	0.0458		874	0.6812		874	0.5512		874	0.3448		874	0.1889
		875	0.0459		875	0.6809		875	0.5521		875	0.3446		875	0.189
		876	0.0461		876	0.681		876	0.5531		876	0.3445		876	0.189
		877	0.0461		877	0.6813		877	0.5538		877	0.3445		877	0.189
		878	0.0461		878	0.6819		878	0.554		878	0.3448		878	0.1889
		879	0.0459		879	0.6824		879	0.5536		879	0.3452		879	0.1889
		880	0.0457		880	0.6827		880	0.5528		880	0.3457		880	0.1892
		881	0.0455		881	0.6829		881	0.5518		881	0.346		881	0.1895
		882	0.0453		882	0.683		882	0.5511		882	0.3463		882	0.19
		883	0.0451		883	0.6832		883	0.5508		883	0.3467		883	0.1904
		884	0.0451		884	0.6833		884	0.5512		884	0.3473		884	0.1906
		885	0.0453		885	0.6832		885	0.5523		885	0.3481		885	0.1906
		886	0.0454		886	0.6827		886	0.5538		886	0.3492		886	0.1904
		887	0.0455		887	0.6817		887	0.5551		887	0.3501		887	0.1901
		888	0.0452		888	0.6806		888	0.556		888	0.3507		888	0.1896
		889	0.0447		889	0.6795		889	0.5562		889	0.3509		889	0.1888
		890	0.0441		890	0.6786		890	0.5559		890	0.3507		890	0.1879
		891	0.0437		891	0.678		891	0.5554		891	0.3502		891	0.1869
		892	0.0436		892	0.6776		892	0.555		892	0.3495		892	0.186
		893	0.0438		893	0.6774		893	0.5548		893	0.3489		893	0.1854
		894	0.0441		894	0.6774		894	0.5551		894	0.3485		894	0.1851
		895	0.0443		895	0.6777		895	0.5555		895	0.3485		895	0.1851
		896	0.0444		896	0.6781		896	0.556		896	0.3489		896	0.1855
		897	0.0442		897	0.6787		897	0.5563		897	0.3495		897	0.1865
		898	0.0438		898	0.6794		898	0.5564		898	0.3501		898	0.1877
		899	0.0433		899	0.6799		899	0.5564		899	0.3503		899	0.1887
		900	0.0428		900	0.6803		900	0.5565		900	0.3502		900	0.1893
		901	0.0425		901	0.6805		901	0.5568		901	0.3497		901	0.1892
		902	0.0423		902	0.6805		902	0.5573		902	0.3492		902	0.1886
		903	0.0423		903	0.6805		903	0.5577		903	0.3487		903	0.1877
		904	0.0426		904	0.6807		904	0.5581		904	0.3483		904	0.1864
		905	0.0431		905	0.6811		905	0.558		905	0.348		905	0.1851
		906	0.0438		906	0.6817		906	0.5576		906	0.3476		906	0.1839
		907	0.0446		907	0.6825		907	0.5568		907	0.3469		907	0.1829
		908	0.0455		908	0.6831		908	0.5559		908	0.3459		908	0.1822
		909	0.0463		909	0.6835		909	0.555		909	0.3448		909	0.1819
		910	0.047		910	0.6835		910	0.5545		910	0.3438		910	0.1819
		911	0.0475		911	0.6832		911	0.5545		911	0.3429		911	0.1822
		912	0.0479		912	0.6827		912	0.5548		912	0.3423		912	0.1827
		913	0.0481		913	0.6821		913	0.555		913	0.3421		913	0.1835
		914	0.0482		914	0.6814		914	0.5549		914	0.3423		914	0.1846
		915	0.0483		915	0.6805		915	0.5544		915	0.3427		915	0.1859
		916	0.0485		916	0.6796		916	0.5538		916	0.3431		916	0.1874
		917	0.0488		917	0.6787		917	0.5534		917	0.3434		917	0.1887
		918	0.049		918	0.6781		918	0.5533		918	0.3438		918	0.1896
		919	0.049		919	0.6781		919	0.5534		919	0.344		919	0.1898
		920	0.0487		920	0.6785		920	0.5535		920	0.3443		920	0.1894
		921	0.0482		921	0.6792		921	0.5533		921	0.3445		921	0.1887
		922	0.0476		922	0.68		922	0.5527		922	0.3445		922	0.188
		923	0.0471		923	0.6807		923	0.5517		923	0.3444		923	0.1875
		924	0.047		924	0.6812		924	0.5504		924	0.3443		924	0.1874
		925	0.0472		925	0.6817		925	0.5493		925	0.3442		925	0.1875
		926	0.0477		926	0.6822		926	0.5486		926	0.3444		926	0.1879
		927	0.0481		927	0.6826		927	0.5483		927	0.3447		927	0.1885
		928	0.0484		928	0.6828		928	0.5486		928	0.345		928	0.1891
		929	0.0485		929	0.6826		929	0.5491		929	0.3452		929	0.1897
		930	0.0484		930	0.6818		930	0.5496		930	0.3453		930	0.1903
		931	0.0482		931	0.6807		931	0.5499		931	0.3452		931	0.1908
		932	0.0479		932	0.6796		932	0.5499		932	0.345		932	0.1912
		933	0.0475		933	0.6786		933	0.5497		933	0.345		933	0.1914
		934	0.0471		934	0.6778		934	0.5493		934	0.3451		934	0.1914
		935	0.0466		935	0.6772		935	0.5489		935	0.3456		935	0.1913
		936	0.0463		936	0.6766		936	0.5486		936	0.3464		936	0.1911
		937	0.0465		937	0.6761		937	0.5485		937	0.3474		937	0.191
		938	0.047		938	0.6758		938	0.5484		938	0.3486		938	0.1911
		939	0.0478		939	0.6759		939	0.5485		939	0.3495		939	0.1912
		940	0.0486		940	0.6765		940	0.5489		940	0.3501		940	0.1913
		941	0.0491		941	0.6775		941	0.5497		941	0.35		941	0.1912
		942	0.0493		942	0.6786		942	0.5508		942	0.3496		942	0.1909
		943	0.049		943	0.6794		943	0.552		943	0.3489		943	0.1903
		944	0.0484		944	0.6799		944	0.5532		944	0.3482		944	0.1896
		945	0.0476		945	0.6799		945	0.5541		945	0.3474		945	0.1887
		946	0.0468		946	0.6795		946	0.5547		946	0.3467		946	0.1878
		947	0.0461		947	0.6789		947	0.5549		947	0.3459		947	0.1869
		948	0.0457		948	0.6783		948	0.5549		948	0.3453		948	0.1863
		949	0.0453		949	0.6777		949	0.5546		949	0.3449		949	0.186
		950	0.0448		950	0.6771		950	0.5541		950	0.3447		950	0.1861
		951	0.0441		951	0.6766		951	0.5534		951	0.3445		951	0.1864
		952	0.0434		952	0.6763		952	0.5527		952	0.3444		952	0.1869
		953	0.0429		953	0.6763		953	0.5518		953	0.3442		953	0.1873
		954	0.0426		954	0.6768		954	0.551		954	0.344		954	0.1875
		955	0.0426		955	0.6778		955	0.5503		955	0.344		955	0.1875
		956	0.0427		956	0.679		956	0.5498		956	0.3444		956	0.1873
		957	0.0426		957	0.6801		957	0.5495		957	0.345		957	0.187
		958	0.0426		958	0.681		958	0.5496		958	0.3458		958	0.1866
		959	0.0427		959	0.6815		959	0.5498		959	0.3466		959	0.1862
		960	0.0431		960	0.6813		960	0.55		960	0.3471		960	0.1859
		961	0.0437		961	0.6807		961	0.5498		961	0.3472		961	0.1858
		962	0.0444		962	0.6799		962	0.5493		962	0.347		962	0.1858
		963	0.0449		963	0.6791		963	0.5484		963	0.3467		963	0.1859
		964	0.0451		964	0.6786		964	0.5475		964	0.3465		964	0.1859
		965	0.0447		965	0.6783		965	0.547		965	0.3466		965	0.1859
		966	0.0438		966	0.6782		966	0.547		966	0.347		966	0.1859
		967	0.0429		967	0.6782		967	0.5476		967	0.3477		967	0.1859
		968	0.0422		968	0.6784		968	0.5486		968	0.3483		968	0.1858
		969	0.042		969	0.6787		969	0.5497		969	0.3487		969	0.1857
		970	0.0424		970	0.679		970	0.5505		970	0.3485		970	0.1853
		971	0.0432		971	0.6792		971	0.5508		971	0.3477		971	0.1849
		972	0.0439		972	0.6793		972	0.5508		972	0.3462		972	0.1844
		973	0.0442		973	0.6794		973	0.5506		973	0.3445		973	0.184
		974	0.0441		974	0.6794		974	0.5504		974	0.3429		974	0.1838
		975	0.0436		975	0.6794		975	0.5503		975	0.3418		975	0.1838
		976	0.043		976	0.6794		976	0.5504		976	0.3413		976	0.1841
		977	0.0427		977	0.6794		977	0.5505		977	0.3415		977	0.1846
		978	0.0427		978	0.6795		978	0.5506		978	0.3421		978	0.1853
		979	0.043		979	0.6798		979	0.5506		979	0.343		979	0.1857
		980	0.0435		980	0.6801		980	0.5506		980	0.344		980	0.1858
		981	0.0442		981	0.6804		981	0.5506		981	0.3451		981	0.1852
		982	0.0448		982	0.6805		982	0.5505		982	0.346		982	0.1841
		983	0.0455		983	0.6802		983	0.5504		983	0.3468		983	0.1829
		984	0.0461		984	0.6796		984	0.5504		984	0.3474		984	0.1819
		985	0.0464		985	0.679		985	0.5504		985	0.3478		985	0.1815
		986	0.0464		986	0.6785		986	0.5507		986	0.3479		986	0.1817
		987	0.046		987	0.6782		987	0.551		987	0.3479		987	0.1824
		988	0.045		988	0.6781		988	0.5513		988	0.3478		988	0.1834
		989	0.0437		989	0.678		989	0.5514		989	0.3478		989	0.1844
		990	0.0424		990	0.6779		990	0.5514		990	0.348		990	0.1851
		991	0.0414		991	0.6777		991	0.5512		991	0.3482		991	0.1855
		992	0.0409		992	0.6774		992	0.551		992	0.3484		992	0.1855
		993	0.0408		993	0.6774		993	0.5508		993	0.3485		993	0.1852
		994	0.0412		994	0.6774		994	0.5507		994	0.3484		994	0.1848
		995	0.0419		995	0.6775		995	0.5505		995	0.3481		995	0.1847
		996	0.0428		996	0.6775		996	0.5504		996	0.3476		996	0.185
		997	0.0437		997	0.6773		997	0.5502		997	0.3471		997	0.1857
		998	0.0443		998	0.6769		998	0.5501		998	0.3465		998	0.1866
		999	0.0444		999	0.6764		999	0.5501		999	0.3459		999	0.1875
		1000	0.044		1000	0.6763		1000	0.5499		1000	0.3453		1000	0.1882
		1001	0.0432		1001	0.6765		1001	0.5496		1001	0.3446		1001	0.1888
		1002	0.0423		1002	0.677		1002	0.549		1002	0.3436		1002	0.1893
		1003	0.0416		1003	0.6776		1003	0.5483		1003	0.3426		1003	0.1897
		1004	0.0413		1004	0.6782		1004	0.548		1004	0.3418		1004	0.1899
		1005	0.0417		1005	0.6788		1005	0.548		1005	0.3416		1005	0.1897
		1006	0.0427		1006	0.6792		1006	0.5486		1006	0.3419		1006	0.1893
		1007	0.0439		1007	0.6796		1007	0.5494		1007	0.3428		1007	0.1887
		1008	0.0453		1008	0.6797		1008	0.5503		1008	0.3439		1008	0.1881
		1009	0.0464		1009	0.6797		1009	0.5508		1009	0.3449		1009	0.1874
		1010	0.0473		1010	0.6795		1010	0.551		1010	0.3457		1010	0.1868
		1011	0.0479		1011	0.6792		1011	0.5509		1011	0.3465		1011	0.1861
		1012	0.048		1012	0.679		1012	0.5507		1012	0.3471		1012	0.1852
		1013	0.0478		1013	0.6788		1013	0.5504		1013	0.3477		1013	0.1842
		1014	0.0473		1014	0.6786		1014	0.5502		1014	0.348		1014	0.1833
		1015	0.0467		1015	0.6784		1015	0.5501		1015	0.3479		1015	0.1825
		1016	0.0462		1016	0.6784		1016	0.5501		1016	0.3473		1016	0.1821
		1017	0.046		1017	0.6785		1017	0.5501		1017	0.3462		1017	0.1821
		1018	0.0462		1018	0.6787		1018	0.5502		1018	0.3448		1018	0.1825
		1019	0.0466		1019	0.6789		1019	0.5502		1019	0.3433		1019	0.183
		1020	0.0471		1020	0.6792		1020	0.55		1020	0.3418		1020	0.1836
		1021	0.0476		1021	0.6795		1021	0.5496		1021	0.3405		1021	0.1841
		1022	0.0479		1022	0.68		1022	0.549		1022	0.3393		1022	0.1845
		1023	0.0479		1023	0.6807		1023	0.5484		1023	0.3384		1023	0.1849
		1024	0.0478		1024	0.6814		1024	0.548		1024	0.3376		1024	0.1853
		1025	0.0477		1025	0.6819		1025	0.5478		1025	0.337		1025	0.1856
		1026	0.0476		1026	0.6824		1026	0.5477		1026	0.3367		1026	0.1858
		1027	0.0477		1027	0.6828		1027	0.5477		1027	0.3367		1027	0.1859
		1028	0.0479		1028	0.6831		1028	0.5477		1028	0.337		1028	0.1857
		1029	0.0483		1029	0.6835		1029	0.5477		1029	0.3376		1029	0.1852
		1030	0.0487		1030	0.6839		1030	0.5478		1030	0.3385		1030	0.1845
		1031	0.049		1031	0.6842		1031	0.548		1031	0.3393		1031	0.1836
		1032	0.0492		1032	0.6846		1032	0.548		1032	0.3399		1032	0.1826
		1033	0.0491		1033	0.6849		1033	0.5479		1033	0.3403		1033	0.1818
		1034	0.0487		1034	0.6851		1034	0.5477		1034	0.3404		1034	0.1814
		1035	0.048		1035	0.6851		1035	0.5475		1035	0.3404		1035	0.1814
		1036	0.047		1036	0.6849		1036	0.5475		1036	0.3406		1036	0.182
		1037	0.0461		1037	0.6844		1037	0.5479		1037	0.3413		1037	0.1827
		1038	0.0454		1038	0.6838		1038	0.5487		1038	0.3424		1038	0.1834
		1039	0.0451		1039	0.6829		1039	0.5497		1039	0.3437		1039	0.1841
		1040	0.0451		1040	0.6817		1040	0.5507		1040	0.3451		1040	0.1846
		1041	0.0453		1041	0.6804		1041	0.5513		1041	0.3461		1041	0.1852
		1042	0.0455		1042	0.6791		1042	0.5513		1042	0.3468		1042	0.1857
		1043	0.0457		1043	0.6783		1043	0.5507		1043	0.3471		1043	0.1862
		1044	0.0457		1044	0.6781		1044	0.5496		1044	0.3473		1044	0.1863
		1045	0.0457		1045	0.6785		1045	0.5485		1045	0.3474		1045	0.1861
		1046	0.0456		1046	0.6792		1046	0.5476		1046	0.3474		1046	0.1855
		1047	0.0455		1047	0.6796		1047	0.547		1047	0.347		1047	0.1846
		1048	0.0455		1048	0.6796		1048	0.5467		1048	0.3461		1048	0.1835
		1049	0.0458		1049	0.6791		1049	0.5464		1049	0.3449		1049	0.1824
		1050	0.0461		1050	0.6785		1050	0.5462		1050	0.3436		1050	0.1812
		1051	0.0462		1051	0.6779		1051	0.546		1051	0.3426		1051	0.1801
		1052	0.046		1052	0.6776		1052	0.5458		1052	0.3419		1052	0.1792
		1053	0.0456		1053	0.6776		1053	0.5457		1053	0.3415		1053	0.1787
		1054	0.0453		1054	0.6778		1054	0.5457		1054	0.3412		1054	0.1787
		1055	0.0453		1055	0.6783		1055	0.5457		1055	0.341		1055	0.1791
		1056	0.0458		1056	0.6789		1056	0.5457		1056	0.3409		1056	0.1798
		1057	0.0464		1057	0.6796		1057	0.5457		1057	0.3411		1057	0.1809
		1058	0.047		1058	0.68		1058	0.5455		1058	0.3413		1058	0.1821
		1059	0.0473		1059	0.6801		1059	0.5452		1059	0.3417		1059	0.1833
		1060	0.0471		1060	0.6797		1060	0.545		1060	0.3419		1060	0.1844
		1061	0.0466		1061	0.6792		1061	0.545		1061	0.3421		1061	0.185
		1062	0.046		1062	0.679		1062	0.5451		1062	0.3422		1062	0.185
		1063	0.0453		1063	0.6793		1063	0.5453		1063	0.3424		1063	0.1843
		1064	0.0447		1064	0.6801		1064	0.5456		1064	0.3427		1064	0.183
		1065	0.0443		1065	0.6813		1065	0.5458		1065	0.343		1065	0.1814
		1066	0.044		1066	0.6827		1066	0.546		1066	0.3432		1066	0.1798
		1067	0.0438		1067	0.6839		1067	0.5464		1067	0.3431		1067	0.1786
		1068	0.0437		1068	0.6846		1068	0.5469		1068	0.3429		1068	0.1778
		1069	0.0439		1069	0.685		1069	0.5473		1069	0.3427		1069	0.1775
		1070	0.0443		1070	0.6849		1070	0.5475		1070	0.3426		1070	0.1778
		1071	0.0447		1071	0.6845		1071	0.5476		1071	0.3428		1071	0.1785
		1072	0.0447		1072	0.6839		1072	0.5476		1072	0.3433		1072	0.1795
		1073	0.0442		1073	0.6833		1073	0.5475		1073	0.344		1073	0.1807
		1074	0.0432		1074	0.6828		1074	0.5473		1074	0.3448		1074	0.1818
		1075	0.0419		1075	0.6822		1075	0.547		1075	0.3455		1075	0.1829
		1076	0.0407		1076	0.6818		1076	0.5467		1076	0.3462		1076	0.1836
		1077	0.0399		1077	0.6813		1077	0.5464		1077	0.3466		1077	0.1839
		1078	0.0398		1078	0.6808		1078	0.5462		1078	0.3465		1078	0.1838
		1079	0.0401		1079	0.6803		1079	0.5463		1079	0.3461		1079	0.1832
		1080	0.0409		1080	0.6797		1080	0.5467		1080	0.3453		1080	0.1824
		1081	0.0417		1081	0.6792		1081	0.5472		1081	0.3444		1081	0.1817
		1082	0.0425		1082	0.6787		1082	0.5477		1082	0.3436		1082	0.1814
		1083	0.0432		1083	0.6782		1083	0.5479		1083	0.3433		1083	0.1812
		1084	0.0438		1084	0.6776		1084	0.5475		1084	0.3434		1084	0.1811
		1085	0.0442		1085	0.6767		1085	0.5468		1085	0.3439		1085	0.1809
		1086	0.0445		1086	0.6756		1086	0.546		1086	0.3446		1086	0.1803
		1087	0.0448		1087	0.6743		1087	0.5455		1087	0.3452		1087	0.1794
		1088	0.0448		1088	0.673		1088	0.5455		1088	0.3455		1088	0.1787
		1089	0.0446		1089	0.672		1089	0.546		1089	0.3454		1089	0.1783
		1090	0.044		1090	0.6715		1090	0.5467		1090	0.3449		1090	0.1786
		1091	0.0432		1091	0.6715		1091	0.5472		1091	0.3441		1091	0.1793
		1092	0.0425		1092	0.672		1092	0.5475		1092	0.3432		1092	0.1802
		1093	0.0419		1093	0.6727		1093	0.5477		1093	0.3426		1093	0.1808
		1094	0.0417		1094	0.6734		1094	0.5479		1094	0.3424		1094	0.1811
		1095	0.0416		1095	0.6739		1095	0.5483		1095	0.3429		1095	0.1807
		1096	0.0417		1096	0.6741		1096	0.549		1096	0.3439		1096	0.1799
		1097	0.0416		1097	0.6741		1097	0.5497		1097	0.3453		1097	0.1789
		1098	0.0415		1098	0.6739		1098	0.5502		1098	0.3466		1098	0.1781
		1099	0.0412		1099	0.6738		1099	0.5505		1099	0.3474		1099	0.1778
		1100	0.0411		1100	0.6741		1100	0.5504		1100	0.3478		1100	0.1782
		1101	0.0411		1101	0.6749		1101	0.55		1101	0.3477		1101	0.1794
		1102	0.0416		1102	0.6762		1102	0.5494		1102	0.3474		1102	0.181
		1103	0.0425		1103	0.6778		1103	0.5489		1103	0.3469		1103	0.1825
		1104	0.0435		1104	0.6794		1104	0.5486		1104	0.3465		1104	0.1836
		1105	0.0446		1105	0.6805		1105	0.5487		1105	0.3463		1105	0.1839
		1106	0.0455		1106	0.681		1106	0.5492		1106	0.3462		1106	0.1834
		1107	0.0461		1107	0.6808		1107	0.5498		1107	0.3462		1107	0.1826
		1108	0.0465		1108	0.6801		1108	0.5504		1108	0.3461		1108	0.1815
		1109	0.0469		1109	0.6792		1109	0.5504		1109	0.3461		1109	0.1805
		1110	0.0472		1110	0.6784		1110	0.5498		1110	0.346		1110	0.1795
		1111	0.0475		1111	0.6781		1111	0.5487		1111	0.346		1111	0.1788
		1112	0.0476		1112	0.6786		1112	0.5475		1112	0.3459		1112	0.1784
		1113	0.0475		1113	0.6797		1113	0.5464		1113	0.3456		1113	0.1782
		1114	0.047		1114	0.6813		1114	0.5457		1114	0.3452		1114	0.1784
		1115	0.0461		1115	0.6828		1115	0.5455		1115	0.3448		1115	0.1786
		1116	0.0449		1116	0.6838		1116	0.5456		1116	0.3445		1116	0.1787
		1117	0.0438		1117	0.6842		1117	0.5461		1117	0.3443		1117	0.1785
		1118	0.043		1118	0.684		1118	0.5469		1118	0.3444		1118	0.1783
		1119	0.0426		1119	0.6834		1119	0.548		1119	0.3445		1119	0.1782
		1120	0.0427		1120	0.6826		1120	0.549		1120	0.3446		1120	0.1784
		1121	0.0432		1121	0.6817		1121	0.5498		1121	0.3447		1121	0.1786
		1122	0.0438		1122	0.6807		1122	0.5502		1122	0.3445		1122	0.1788
		1123	0.0444		1123	0.6798		1123	0.5501		1123	0.3441		1123	0.1788
		1124	0.0448		1124	0.6792		1124	0.5498		1124	0.3436		1124	0.1788
		1125	0.0451		1125	0.6791		1125	0.5493		1125	0.3432		1125	0.1786
		1126	0.0454		1126	0.6793		1126	0.549		1126	0.3431		1126	0.1783
		1127	0.0456		1127	0.6796		1127	0.5488		1127	0.3433		1127	0.178
		1128	0.0457		1128	0.6798		1128	0.5489		1128	0.3439		1128	0.1778
		1129	0.0455		1129	0.6795		1129	0.5492		1129	0.3447		1129	0.1776
		1130	0.0451		1130	0.6788		1130	0.5497		1130	0.3455		1130	0.1776
		1131	0.0445		1131	0.6778		1131	0.5503		1131	0.3462		1131	0.1779
		1132	0.0439		1132	0.6769		1132	0.551		1132	0.3466		1132	0.1785
		1133	0.0433		1133	0.6764		1133	0.5514		1133	0.3467		1133	0.1794
		1134	0.0429		1134	0.6762		1134	0.5516		1134	0.3467		1134	0.1804
		1135	0.0427		1135	0.6765		1135	0.5515		1135	0.3466		1135	0.1816
		1136	0.0425		1136	0.677		1136	0.5511		1136	0.3466		1136	0.1829
		1137	0.0425		1137	0.6777		1137	0.5504		1137	0.3466		1137	0.1841
		1138	0.0424		1138	0.6781		1138	0.5495		1138	0.3464		1138	0.1852
		1139	0.0424		1139	0.6783		1139	0.5483		1139	0.3459		1139	0.186
		1140	0.0423		1140	0.6782		1140	0.547		1140	0.3453		1140	0.1864
		1141	0.0422		1141	0.678		1141	0.5456		1141	0.3447		1141	0.1864
		1142	0.0423		1142	0.678		1142	0.5442		1142	0.344		1142	0.1862
		1143	0.0429		1143	0.6781		1143	0.5429		1143	0.3433		1143	0.1859
		1144	0.044		1144	0.6785		1144	0.542		1144	0.3427		1144	0.1858
		1145	0.0454		1145	0.679		1145	0.5416		1145	0.3424		1145	0.1858
		1146	0.0471		1146	0.6795		1146	0.5417		1146	0.3425		1146	0.1857
		1147	0.0485		1147	0.6799		1147	0.542		1147	0.3432		1147	0.1855
		1148	0.0492		1148	0.6802		1148	0.5426		1148	0.3443		1148	0.1851
		1149	0.0491		1149	0.6804		1149	0.5433		1149	0.3454		1149	0.1846
		1150	0.048		1150	0.6804		1150	0.5439		1150	0.3463		1150	0.1839
		1151	0.0465		1151	0.6803		1151	0.5447		1151	0.3469		1151	0.1831
		1152	0.0448		1152	0.68		1152	0.5456		1152	0.347		1152	0.1824
		1153	0.0434		1153	0.6796		1153	0.5466		1153	0.3468		1153	0.1818
		1154	0.0427		1154	0.6794		1154	0.5475		1154	0.3466		1154	0.1816
		1155	0.0427		1155	0.6795		1155	0.5481		1155	0.3464		1155	0.1819
		1156	0.0432		1156	0.68		1156	0.5481		1156	0.3465		1156	0.1824
		1157	0.0438		1157	0.6807		1157	0.5473		1157	0.3469		1157	0.1832
		1158	0.0443		1158	0.6816		1158	0.5462		1158	0.3474		1158	0.1839
		1159	0.0445		1159	0.6823		1159	0.5449		1159	0.3478		1159	0.1841
		1160	0.0445		1160	0.6828		1160	0.544		1160	0.3478		1160	0.1839
		1161	0.0443		1161	0.6828		1161	0.5436		1161	0.3474		1161	0.1832
		1162	0.0439		1162	0.6823		1162	0.5436		1162	0.3466		1162	0.1822
		1163	0.0434		1163	0.6814		1163	0.5438		1163	0.3459		1163	0.1811
		1164	0.0429		1164	0.6801		1164	0.5441		1164	0.3456		1164	0.18
		1165	0.0425		1165	0.6789		1165	0.5444		1165	0.3461		1165	0.1789
		1166	0.0422		1166	0.6779		1166	0.5447		1166	0.347		1166	0.1779
		1167	0.0418		1167	0.6774		1167	0.5451		1167	0.3479		1167	0.1769
		1168	0.0414		1168	0.6774		1168	0.5455		1168	0.3485		1168	0.176
		1169	0.041		1169	0.6779		1169	0.5458		1169	0.3486		1169	0.1755
		1170	0.041		1170	0.6785		1170	0.5462		1170	0.3485		1170	0.1753
		1171	0.0413		1171	0.6791		1171	0.5465		1171	0.3485		1171	0.1754
		1172	0.0418		1172	0.6794		1172	0.5468		1172	0.3485		1172	0.1758
		1173	0.0424		1173	0.6791		1173	0.5469		1173	0.3485		1173	0.1764
		1174	0.0428		1174	0.6783		1174	0.5469		1174	0.3482		1174	0.1769
		1175	0.0429		1175	0.677		1175	0.5468		1175	0.3474		1175	0.1771
		1176	0.043		1176	0.6757		1176	0.5465		1176	0.3464		1176	0.1773
		1177	0.0429		1177	0.6746		1177	0.546		1177	0.3453		1177	0.1775
		1178	0.0428		1178	0.6741		1178	0.5455		1178	0.3445		1178	0.178
		1179	0.0425		1179	0.6739		1179	0.5449		1179	0.3441		1179	0.1786
		1180	0.0419		1180	0.6742		1180	0.5443		1180	0.344		1180	0.1793
		1181	0.0412		1181	0.6746		1181	0.5438		1181	0.3443		1181	0.1798
		1182	0.0407		1182	0.6753		1182	0.5435		1182	0.3446		1182	0.1799
		1183	0.0405		1183	0.6762		1183	0.5434		1183	0.3449		1183	0.1796
		1184	0.0406		1184	0.6772		1184	0.5433		1184	0.3453		1184	0.1792
		1185	0.041		1185	0.6782		1185	0.5432		1185	0.3456		1185	0.1785
		1186	0.0415		1186	0.6788		1186	0.5428		1186	0.3457		1186	0.1779
		1187	0.0422		1187	0.679		1187	0.5423		1187	0.3457		1187	0.1772
		1188	0.0428		1188	0.6787		1188	0.542		1188	0.3454		1188	0.1766
		1189	0.0434		1189	0.6781		1189	0.5421		1189	0.3448		1189	0.1762
		1190	0.0438		1190	0.6774		1190	0.5424		1190	0.3439		1190	0.1763
		1191	0.044		1191	0.6769		1191	0.5431		1191	0.3429		1191	0.1767
		1192	0.0441		1192	0.677		1192	0.5439		1192	0.3419		1192	0.1774
		1193	0.0442		1193	0.6775		1193	0.5447		1193	0.3413		1193	0.1781
		1194	0.0444		1194	0.6782		1194	0.5454		1194	0.3411		1194	0.1785
		1195	0.0447		1195	0.6788		1195	0.5458		1195	0.3414		1195	0.1787
		1196	0.0449		1196	0.679		1196	0.5461		1196	0.3422		1196	0.1786
		1197	0.0451		1197	0.6788		1197	0.5463		1197	0.3432		1197	0.1784
		1198	0.0451		1198	0.6784		1198	0.5466		1198	0.3442		1198	0.1781
		1199	0.0451		1199	0.6779		1199	0.5469		1199	0.345		1199	0.1776
		1200	0.045		1200	0.6778		1200	0.547		1200	0.3455		1200	0.1768
		1201	0.045		1201	0.6782		1201	0.5469		1201	0.3457		1201	0.1759
		1202	0.0449		1202	0.6789		1202	0.5465		1202	0.3459		1202	0.1748
		1203	0.0447		1203	0.6797		1203	0.5459		1203	0.3463		1203	0.1738
		1204	0.0444		1204	0.6804		1204	0.5452		1204	0.3468		1204	0.1729
		1205	0.0442		1205	0.6807		1205	0.5445		1205	0.3472		1205	0.1721
		1206	0.0438		1206	0.6808		1206	0.544		1206	0.3474		1206	0.1715
		1207	0.0434		1207	0.6806		1207	0.5436		1207	0.3474		1207	0.1711
		1208	0.043		1208	0.6803		1208	0.5433		1208	0.3472		1208	0.1711
		1209	0.0425		1209	0.6798		1209	0.5432		1209	0.3469		1209	0.1713
		1210	0.0422		1210	0.6793		1210	0.5432		1210	0.3466		1210	0.1716
		1211	0.042		1211	0.6788		1211	0.5432		1211	0.3461		1211	0.1719
		1212	0.0421		1212	0.6784		1212	0.5432		1212	0.3455		1212	0.1721
		1213	0.0425		1213	0.6781		1213	0.5429		1213	0.3449		1213	0.1724
		1214	0.0429		1214	0.678		1214	0.5424		1214	0.3444		1214	0.1729
		1215	0.0433		1215	0.6781		1215	0.542		1215	0.3444		1215	0.1737
		1216	0.0435		1216	0.6783		1216	0.5419		1216	0.3448		1216	0.1748
		1217	0.0435		1217	0.6788		1217	0.5423		1217	0.3454		1217	0.1759
		1218	0.0433		1218	0.6795		1218	0.5431		1218	0.346		1218	0.1767
		1219	0.0429		1219	0.6802		1219	0.5441		1219	0.3463		1219	0.177
		1220	0.0423		1220	0.6808		1220	0.545		1220	0.3463		1220	0.1768
		1221	0.0414		1221	0.6812		1221	0.5455		1221	0.3462		1221	0.1763
		1222	0.0405		1222	0.6811		1222	0.5455		1222	0.3464		1222	0.1757
		1223	0.0397		1223	0.6807		1223	0.5453		1223	0.3469		1223	0.1752
		1224	0.039		1224	0.6799		1224	0.5451		1224	0.3476		1224	0.1748
		1225	0.0387		1225	0.6789		1225	0.545		1225	0.3482		1225	0.1745
		1226	0.0386		1226	0.678		1226	0.5452		1226	0.3487		1226	0.1743
		1227	0.0388		1227	0.6772		1227	0.5457		1227	0.3487		1227	0.1743
		1228	0.0392		1228	0.6767		1228	0.5462		1228	0.3484		1228	0.1746
		1229	0.0398		1229	0.6763		1229	0.5465		1229	0.3478		1229	0.1751
		1230	0.0405		1230	0.6761		1230	0.5464		1230	0.347		1230	0.1759
		1231	0.041		1231	0.6759		1231	0.5458		1231	0.3461		1231	0.1765
		1232	0.0414		1232	0.6757		1232	0.5448		1232	0.3453		1232	0.1768
		1233	0.0417		1233	0.6752		1233	0.5434		1233	0.3447		1233	0.1767
		1234	0.0418		1234	0.6746		1234	0.5421		1234	0.3443		1234	0.1765
		1235	0.0418		1235	0.674		1235	0.5412		1235	0.3442		1235	0.1762
		1236	0.0417		1236	0.6734		1236	0.5409		1236	0.3441		1236	0.176
		1237	0.0416		1237	0.6732		1237	0.5413		1237	0.3439		1237	0.1761
		1238	0.0414		1238	0.6731		1238	0.5421		1238	0.3436		1238	0.1764
		1239	0.0412		1239	0.6731		1239	0.543		1239	0.3432		1239	0.1767
		1240	0.0411		1240	0.6732		1240	0.5436		1240	0.3429		1240	0.1772
		1241	0.0412		1241	0.6734		1241	0.5438		1241	0.3426		1241	0.1778
		1242	0.0417		1242	0.6737		1242	0.5435		1242	0.3423		1242	0.1784
		1243	0.0424		1243	0.6743		1243	0.543		1243	0.3421		1243	0.179
		1244	0.0432		1244	0.675		1244	0.5426		1244	0.3421		1244	0.1793
		1245	0.0438		1245	0.6759		1245	0.5426		1245	0.3423		1245	0.1795
		1246	0.0442		1246	0.6768		1246	0.543		1246	0.3427		1246	0.1794
		1247	0.0442		1247	0.6777		1247	0.5438		1247	0.3432		1247	0.1791
		1248	0.0441		1248	0.6784		1248	0.5448		1248	0.3437		1248	0.1787
		1249	0.044		1249	0.679		1249	0.5458		1249	0.3441		1249	0.1781
		1250	0.0438		1250	0.6795		1250	0.5465		1250	0.3445		1250	0.1775
		1251	0.0435		1251	0.68		1251	0.5467		1251	0.3448		1251	0.1769
		1252	0.0429		1252	0.6804		1252	0.5464		1252	0.3452		1252	0.1761
		1253	0.0421		1253	0.6806		1253	0.5458		1253	0.3454		1253	0.1753
		1254	0.0413		1254	0.6805		1254	0.5451		1254	0.3456		1254	0.1743
		1255	0.0407		1255	0.6803		1255	0.5443		1255	0.3455		1255	0.1734
		1256	0.0404		1256	0.68		1256	0.5436		1256	0.3455		1256	0.1729
		1257	0.0403		1257	0.6797		1257	0.543		1257	0.3456		1257	0.1727
		1258	0.0405		1258	0.6793		1258	0.5426		1258	0.3459		1258	0.1729
		1259	0.0407		1259	0.6788		1259	0.5424		1259	0.3463		1259	0.1736
		1260	0.041		1260	0.6781		1260	0.5421		1260	0.3466		1260	0.1746
		1261	0.0414		1261	0.6775		1261	0.542		1261	0.3466		1261	0.1761
		1262	0.0418		1262	0.6772		1262	0.5421		1262	0.3462		1262	0.178
		1263	0.0421		1263	0.6774		1263	0.5423		1263	0.3456		1263	0.1801
		1264	0.0424		1264	0.6781		1264	0.5427		1264	0.3449		1264	0.1819
		1265	0.0426		1265	0.6791		1265	0.5432		1265	0.3442		1265	0.1832
		1266	0.0429		1266	0.6799		1266	0.5435		1266	0.3436		1266	0.1836
		1267	0.043		1267	0.6803		1267	0.5438		1267	0.3434		1267	0.1831
		1268	0.0429		1268	0.6801		1268	0.5441		1268	0.3433		1268	0.1817
		1269	0.0427		1269	0.6795		1269	0.5443		1269	0.3434		1269	0.1798
		1270	0.0423		1270	0.6787		1270	0.5442		1270	0.3434		1270	0.1779
		1271	0.0419		1271	0.6783		1271	0.5437		1271	0.3435		1271	0.1764
		1272	0.0417		1272	0.6783		1272	0.5427		1272	0.3435		1272	0.1753
		1273	0.0419		1273	0.6787		1273	0.5414		1273	0.3435		1273	0.1747
		1274	0.0424		1274	0.6794		1274	0.5402		1274	0.3434		1274	0.1744
		1275	0.0432		1275	0.6801		1275	0.5393		1275	0.3433		1275	0.1742
		1276	0.0441		1276	0.6805		1276	0.5388		1276	0.3431		1276	0.174
		1277	0.0449		1277	0.6807		1277	0.5386		1277	0.3428		1277	0.174
		1278	0.0452		1278	0.6809		1278	0.5386		1278	0.3423		1278	0.1741
		1279	0.045		1279	0.6812		1279	0.5388		1279	0.3417		1279	0.1743
		1280	0.044		1280	0.6818		1280	0.5389		1280	0.341		1280	0.1746
		1281	0.0425		1281	0.6823		1281	0.5391		1281	0.3404		1281	0.1748
		1282	0.0408		1282	0.6824		1282	0.5391		1282	0.34		1282	0.1749
		1283	0.0395		1283	0.6821		1283	0.5391		1283	0.3399		1283	0.175
		1284	0.0388		1284	0.6812		1284	0.5391		1284	0.3401		1284	0.175
		1285	0.0385		1285	0.6799		1285	0.5391		1285	0.3407		1285	0.175
		1286	0.0385		1286	0.6785		1286	0.539		1286	0.3414		1286	0.1751
		1287	0.0383		1287	0.6772		1287	0.5388		1287	0.3423		1287	0.1753
		1288	0.0378		1288	0.676		1288	0.5383		1288	0.3435		1288	0.1755
		1289	0.0372		1289	0.6753		1289	0.5375		1289	0.345		1289	0.1758
		1290	0.0364		1290	0.6749		1290	0.5367		1290	0.3466		1290	0.176
		1291	0.0358		1291	0.6751		1291	0.5359		1291	0.348		1291	0.1761
		1292	0.0353		1292	0.6758		1292	0.5353		1292	0.3487		1292	0.1761
		1293	0.0351		1293	0.6769		1293	0.5351		1293	0.3484		1293	0.1759
		1294	0.0354		1294	0.6782		1294	0.5353		1294	0.3472		1294	0.1756
		1295	0.0359		1295	0.6796		1295	0.5358		1295	0.3454		1295	0.1752
		1296	0.0368		1296	0.6808		1296	0.5364		1296	0.3437		1296	0.1748
		1297	0.0377		1297	0.6817		1297	0.5371		1297	0.3425		1297	0.1744
		1298	0.0387		1298	0.682		1298	0.5377		1298	0.3421		1298	0.1742
		1299	0.0397		1299	0.6819		1299	0.5379		1299	0.3422		1299	0.1741
		1300	0.0406		1300	0.6814		1300	0.5379		1300	0.3426		1300	0.1744
		1301	0.0415		1301	0.6807		1301	0.5376		1301	0.3431		1301	0.1749
		1302	0.0421		1302	0.68		1302	0.5373		1302	0.3436		1302	0.1756
		1303	0.0423		1303	0.6796		1303	0.5371		1303	0.3438		1303	0.1763
		1304	0.0421		1304	0.6795		1304	0.5372		1304	0.3439		1304	0.1767
		1305	0.0417		1305	0.6797		1305	0.5373		1305	0.3437		1305	0.1768
		1306	0.0411		1306	0.6799		1306	0.5374		1306	0.3435		1306	0.1766
		1307	0.0404		1307	0.6799		1307	0.5375		1307	0.3433		1307	0.1764
		1308	0.0395		1308	0.6796		1308	0.5373		1308	0.343		1308	0.1763
		1309	0.0386		1309	0.679		1309	0.5369		1309	0.3428		1309	0.1765
		1310	0.0376		1310	0.6782		1310	0.5361		1310	0.3427		1310	0.1767
		1311	0.0367		1311	0.6775		1311	0.5351		1311	0.3427		1311	0.1769
		1312	0.0359		1312	0.677		1312	0.534		1312	0.3429		1312	0.1767
		1313	0.0354		1313	0.6768		1313	0.5332		1313	0.3433		1313	0.1761
		1314	0.0353		1314	0.677		1314	0.5326		1314	0.3439		1314	0.1752
		1315	0.0356		1315	0.6775		1315	0.5323		1315	0.3445		1315	0.1743
		1316	0.0363		1316	0.6779		1316	0.5321		1316	0.3451		1316	0.1734
		1317	0.0373		1317	0.6782		1317	0.5319		1317	0.3457		1317	0.1727
		1318	0.0385		1318	0.6783		1318	0.5315		1318	0.3463		1318	0.1724
		1319	0.0396		1319	0.6785		1319	0.531		1319	0.3469		1319	0.1727
		1320	0.0406		1320	0.6788		1320	0.5305		1320	0.3474		1320	0.1734
		1321	0.0412		1321	0.6794		1321	0.5303		1321	0.3477		1321	0.1745
		1322	0.0415		1322	0.6799		1322	0.5306		1322	0.3475		1322	0.1757
		1323	0.0415		1323	0.6802		1323	0.5315		1323	0.3467		1323	0.1764
		1324	0.0411		1324	0.6803		1324	0.5328		1324	0.3453		1324	0.1767
		1325	0.0403		1325	0.6802		1325	0.5347		1325	0.3435		1325	0.1763
		1326	0.0392		1326	0.68		1326	0.5368		1326	0.3416		1326	0.1757
		1327	0.0379		1327	0.6799		1327	0.5389		1327	0.3398		1327	0.175
		1328	0.0367		1328	0.6796		1328	0.5405		1328	0.3384		1328	0.1745
		1329	0.0359		1329	0.6791		1329	0.5414		1329	0.3377		1329	0.174
		1330	0.0355		1330	0.6782		1330	0.5414		1330	0.3378		1330	0.1735
		1331	0.0354		1331	0.677		1331	0.5408		1331	0.3387		1331	0.1732
		1332	0.0355		1332	0.6757		1332	0.5401		1332	0.3401		1332	0.173
		1333	0.0356		1333	0.6747		1333	0.5395		1333	0.3416		1333	0.1729
		1334	0.0357		1334	0.6742		1334	0.5392		1334	0.3426		1334	0.1728
		1335	0.036		1335	0.6742		1335	0.5391		1335	0.343		1335	0.1727
		1336	0.0364		1336	0.6747		1336	0.5388		1336	0.3428		1336	0.1724
		1337	0.0368		1337	0.6752		1337	0.5383		1337	0.3425		1337	0.1721
		1338	0.0373		1338	0.6756		1338	0.5374		1338	0.3422		1338	0.172
		1339	0.0376		1339	0.6759		1339	0.5363		1339	0.3422		1339	0.1722
		1340	0.0379		1340	0.676		1340	0.5351		1340	0.3422		1340	0.173
		1341	0.0381		1341	0.6763		1341	0.5341		1341	0.3421		1341	0.1743
		1342	0.0386		1342	0.6767		1342	0.5333		1342	0.3419		1342	0.1757
		1343	0.0392		1343	0.6771		1343	0.5327		1343	0.3417		1343	0.1769
		1344	0.0401		1344	0.6775		1344	0.5324		1344	0.3416		1344	0.1774
		1345	0.0408		1345	0.6776		1345	0.5322		1345	0.3418		1345	0.1772
		1346	0.0412		1346	0.6775		1346	0.5323		1346	0.3421		1346	0.1764
		1347	0.0409		1347	0.6773		1347	0.5326		1347	0.3425		1347	0.1753
		1348	0.0399		1348	0.6771		1348	0.5332		1348	0.343		1348	0.1742
		1349	0.0387		1349	0.6769		1349	0.5338		1349	0.3436		1349	0.1734
		1350	0.0374		1350	0.6768		1350	0.5341		1350	0.3442		1350	0.1726
		1351	0.0363		1351	0.6767		1351	0.534		1351	0.3449		1351	0.1719
		1352	0.0356		1352	0.6766		1352	0.5334		1352	0.3454		1352	0.1711
		1353	0.0351		1353	0.6764		1353	0.5326		1353	0.3459		1353	0.1702
		1354	0.035		1354	0.6761		1354	0.5319		1354	0.3462		1354	0.1696
		1355	0.0352		1355	0.6759		1355	0.5313		1355	0.3464		1355	0.1694
		1356	0.0357		1356	0.676		1356	0.531		1356	0.3464		1356	0.1697
		1357	0.0361		1357	0.6764		1357	0.531		1357	0.3464		1357	0.1704
		1358	0.0364		1358	0.677		1358	0.5315		1358	0.3463		1358	0.1716
		1359	0.0366		1359	0.6775		1359	0.5324		1359	0.3462		1359	0.1728
		1360	0.0368		1360	0.6778		1360	0.5337		1360	0.3459		1360	0.1738
		1361	0.037		1361	0.6778		1361	0.5352		1361	0.3456		1361	0.1744
		1362	0.0373		1362	0.6775		1362	0.5364		1362	0.3452		1362	0.1746
		1363	0.0375		1363	0.6769		1363	0.5369		1363	0.3447		1363	0.1743
		1364	0.0375		1364	0.6763		1364	0.5368		1364	0.3443		1364	0.1738
		1365	0.0373		1365	0.6758		1365	0.5361		1365	0.3441		1365	0.1733
		1366	0.0372		1366	0.6754		1366	0.5354		1366	0.3443		1366	0.1728
		1367	0.0372		1367	0.6753		1367	0.5349		1367	0.3448		1367	0.1725
		1368	0.0375		1368	0.6752		1368	0.5348		1368	0.3454		1368	0.1722
		1369	0.0379		1369	0.6751		1369	0.535		1369	0.3461		1369	0.1717
		1370	0.0383		1370	0.6749		1370	0.5354		1370	0.3465		1370	0.1709
		1371	0.0387		1371	0.6748		1371	0.5358		1371	0.3467		1371	0.1697
		1372	0.0392		1372	0.6749		1372	0.5361		1372	0.3467		1372	0.1683
		1373	0.0399		1373	0.6753		1373	0.5363		1373	0.3466		1373	0.1668
		1374	0.0407		1374	0.6761		1374	0.5365		1374	0.3465		1374	0.1656
		1375	0.0413		1375	0.677		1375	0.5367		1375	0.3463		1375	0.1647
		1376	0.0417		1376	0.6779		1376	0.537		1376	0.346		1376	0.1643
		1377	0.0418		1377	0.6785		1377	0.5374		1377	0.3454		1377	0.1641
		1378	0.0416		1378	0.6786		1378	0.5376		1378	0.3445		1378	0.1644
		1379	0.0413		1379	0.6782		1379	0.5377		1379	0.3435		1379	0.1649
		1380	0.0409		1380	0.6777		1380	0.5375		1380	0.3428		1380	0.1657
		1381	0.0404		1381	0.6771		1381	0.5369		1381	0.3424		1381	0.1667
		1382	0.0398		1382	0.6768		1382	0.5359		1382	0.3423		1382	0.1681
		1383	0.0392		1383	0.6767		1383	0.5347		1383	0.3426		1383	0.1697
		1384	0.0385		1384	0.6767		1384	0.5336		1384	0.3431		1384	0.1715
		1385	0.0379		1385	0.6768		1385	0.5327		1385	0.3436		1385	0.1732
		1386	0.0375		1386	0.677		1386	0.5322		1386	0.3441		1386	0.1747
		1387	0.0373		1387	0.677		1387	0.5321		1387	0.3445		1387	0.1756
		1388	0.0374		1388	0.677		1388	0.5322		1388	0.3446		1388	0.1758
		1389	0.0378		1389	0.677		1389	0.5324		1389	0.3447		1389	0.1753
		1390	0.0384		1390	0.677		1390	0.5324		1390	0.3445		1390	0.1745
		1391	0.0388		1391	0.6769		1391	0.5323		1391	0.3443		1391	0.1736
		1392	0.039		1392	0.6766		1392	0.5322		1392	0.3442		1392	0.1729
		1393	0.039		1393	0.6761		1393	0.5323		1393	0.3444		1393	0.1725
		1394	0.0388		1394	0.6754		1394	0.5327		1394	0.345		1394	0.1725
		1395	0.0387		1395	0.6746		1395	0.5335		1395	0.3461		1395	0.1727
		1396	0.0386		1396	0.6739		1396	0.5345		1396	0.3473		1396	0.1729
		1397	0.0386		1397	0.6735		1397	0.5354		1397	0.3483		1397	0.1731
		1398	0.0385		1398	0.6736		1398	0.5359		1398	0.3489		1398	0.1733
		1399	0.0383		1399	0.6742		1399	0.5359		1399	0.349		1399	0.1735
		1400	0.038		1400	0.6749		1400	0.5352		1400	0.3487		1400	0.1737
		1401	0.0373		1401	0.6756		1401	0.5341		1401	0.3481		1401	0.1738
		1402	0.0362		1402	0.6762		1402	0.5329		1402	0.3472		1402	0.1739
		1403	0.035		1403	0.6765		1403	0.5318		1403	0.3462		1403	0.1738
		1404	0.034		1404	0.6766		1404	0.531		1404	0.345		1404	0.1736
		1405	0.0334		1405	0.6765		1405	0.5306		1405	0.3438		1405	0.1735
		1406	0.0334		1406	0.6765		1406	0.5304		1406	0.3426		1406	0.1735
		1407	0.0337		1407	0.6765		1407	0.5303		1407	0.3419		1407	0.1736
		1408	0.034		1408	0.6768		1408	0.53		1408	0.3417		1408	0.1739
		1409	0.0343		1409	0.6772		1409	0.5294		1409	0.3421		1409	0.1745
		1410	0.0345		1410	0.6774		1410	0.5288		1410	0.3432		1410	0.1751
		1411	0.0348		1411	0.6771		1411	0.5282		1411	0.3447		1411	0.1756
		1412	0.0353		1412	0.6766		1412	0.5282		1412	0.3462		1412	0.1759
		1413	0.0363		1413	0.6761		1413	0.5286		1413	0.3475		1413	0.1759
		1414	0.0375		1414	0.6758		1414	0.5294		1414	0.3483		1414	0.1755
		1415	0.0387		1415	0.6757		1415	0.5303		1415	0.3486		1415	0.1749
		1416	0.0397		1416	0.6759		1416	0.5307		1416	0.3483		1416	0.1741
		1417	0.0404		1417	0.676		1417	0.5306		1417	0.3477		1417	0.173
		1418	0.0408		1418	0.6761		1418	0.5298		1418	0.3469		1418	0.1719
		1419	0.0408		1419	0.6761		1419	0.5285		1419	0.3462		1419	0.1709
		1420	0.0406		1420	0.6763		1420	0.527		1420	0.3458		1420	0.17
		1421	0.0401		1421	0.6766		1421	0.5256		1421	0.3457		1421	0.1693
		1422	0.0396		1422	0.6771		1422	0.5245		1422	0.3461		1422	0.1688
		1423	0.0391		1423	0.6777		1423	0.5239		1423	0.3468		1423	0.1688
		1424	0.0388		1424	0.6782		1424	0.5239		1424	0.3476		1424	0.1693
		1425	0.0387		1425	0.6788		1425	0.5243		1425	0.3484		1425	0.1702
		1426	0.0388		1426	0.6795		1426	0.5251		1426	0.3489		1426	0.1713
		1427	0.0389		1427	0.6803		1427	0.526		1427	0.3492		1427	0.1721
		1428	0.039		1428	0.6811		1428	0.527		1428	0.3493		1428	0.1726
		1429	0.039		1429	0.6817		1429	0.5278		1429	0.3492		1429	0.1726
		1430	0.039		1430	0.682		1430	0.5285		1430	0.349		1430	0.1727
		1431	0.039		1431	0.6819		1431	0.529		1431	0.3489		1431	0.1729
		1432	0.039		1432	0.6815		1432	0.5294		1432	0.3489		1432	0.1736
		1433	0.0392		1433	0.6808		1433	0.5298		1433	0.3492		1433	0.1747
		1434	0.0396		1434	0.6801		1434	0.5303		1434	0.3496		1434	0.1758
		1435	0.0401		1435	0.6795		1435	0.5309		1435	0.3501		1435	0.1767
		1436	0.0406		1436	0.6791		1436	0.5315		1436	0.3504		1436	0.1772
		1437	0.041		1437	0.6785		1437	0.5318		1437	0.3505		1437	0.1774
		1438	0.0411		1438	0.6776		1438	0.5318		1438	0.3503		1438	0.1771
		1439	0.0409		1439	0.6764		1439	0.5312		1439	0.3498		1439	0.1765
		1440	0.0406		1440	0.6752		1440	0.5302		1440	0.3492		1440	0.1757
		1441	0.0403		1441	0.6743		1441	0.529		1441	0.3484		1441	0.1749
		1442	0.0401		1442	0.674		1442	0.5279		1442	0.3476		1442	0.1744
		1443	0.0399		1443	0.6744		1443	0.5271		1443	0.3468		1443	0.1743
		1444	0.0395		1444	0.6753		1444	0.5267		1444	0.3459		1444	0.1747
		1445	0.039		1445	0.6763		1445	0.5268		1445	0.3452		1445	0.1756
		1446	0.0384		1446	0.6771		1446	0.5272		1446	0.3447		1446	0.1766
		1447	0.0381		1447	0.6777		1447	0.528		1447	0.3445		1447	0.1775
		1448	0.038		1448	0.6779		1448	0.5288		1448	0.3445		1448	0.178
		1449	0.0383		1449	0.6781		1449	0.5295		1449	0.3448		1449	0.1781
		1450	0.039		1450	0.6781		1450	0.5298		1450	0.3454		1450	0.1778
		1451	0.04		1451	0.6782		1451	0.5298		1451	0.3463		1451	0.1771
		1452	0.041		1452	0.6783		1452	0.5297		1452	0.3474		1452	0.1761
		1453	0.0419		1453	0.6784		1453	0.5297		1453	0.3485		1453	0.1751
		1454	0.0424		1454	0.6784		1454	0.53		1454	0.3494		1454	0.1742
		1455	0.0426		1455	0.6784		1455	0.5305		1455	0.3497		1455	0.1736
		1456	0.0425		1456	0.6785		1456	0.531		1456	0.3491		1456	0.1734
		1457	0.0425		1457	0.6786		1457	0.5314		1457	0.3478		1457	0.1733
		1458	0.0425		1458	0.6785		1458	0.5319		1458	0.3461		1458	0.1732
		1459	0.0425		1459	0.6785		1459	0.5323		1459	0.3446		1459	0.1731
		1460	0.0425		1460	0.6786		1460	0.5326		1460	0.3437		1460	0.1729
		1461	0.042		1461	0.679		1461	0.5328		1461	0.3436		1461	0.1729
		1462	0.0411		1462	0.6794		1462	0.5327		1462	0.344		1462	0.1731
		1463	0.0398		1463	0.6798		1463	0.5325		1463	0.3448		1463	0.1734
		1464	0.0385		1464	0.6801		1464	0.5321		1464	0.3459		1464	0.1737
		1465	0.0373		1465	0.6801		1465	0.5318		1465	0.3469		1465	0.1739
		1466	0.0365		1466	0.6802		1466	0.5315		1466	0.3477		1466	0.1739
		1467	0.0361		1467	0.6805		1467	0.5313		1467	0.348		1467	0.1737
		1468	0.036		1468	0.681		1468	0.5309		1468	0.3477		1468	0.1733
		1469	0.036		1469	0.6816		1469	0.5304		1469	0.347		1469	0.173
		1470	0.036		1470	0.6823		1470	0.5297		1470	0.3463		1470	0.1726
		1471	0.036		1471	0.6828		1471	0.5289		1471	0.3457		1471	0.1722
		1472	0.036		1472	0.683		1472	0.528		1472	0.3455		1472	0.172
		1473	0.0359		1473	0.6828		1473	0.5273		1473	0.3457		1473	0.1717
		1474	0.0354		1474	0.6824		1474	0.5267		1474	0.3459		1474	0.1713
		1475	0.0345		1475	0.6819		1475	0.5265		1475	0.3462		1475	0.1708
		1476	0.0334		1476	0.6814		1476	0.5266		1476	0.3464		1476	0.1701
		1477	0.0322		1477	0.681		1477	0.5269		1477	0.3464		1477	0.1694
		1478	0.0313		1478	0.6806		1478	0.5273		1478	0.3464		1478	0.1689
		1479	0.0307		1479	0.6801		1479	0.5276		1479	0.3465		1479	0.1686
		1480	0.0305		1480	0.6796		1480	0.5278		1480	0.3469		1480	0.1684
		1481	0.0306		1481	0.6792		1481	0.5279		1481	0.3474		1481	0.1682
		1482	0.0309		1482	0.679		1482	0.5279		1482	0.348		1482	0.168
		1483	0.0312		1483	0.6791		1483	0.528		1483	0.3485		1483	0.1678
		1484	0.0314		1484	0.6793		1484	0.5283		1484	0.3489		1484	0.1676
		1485	0.0315		1485	0.6794		1485	0.5289		1485	0.3492		1485	0.1677
		1486	0.0314		1486	0.6792		1486	0.5298		1486	0.3495		1486	0.168
		1487	0.0313		1487	0.6789		1487	0.5308		1487	0.3496		1487	0.1685
		1488	0.0314		1488	0.6787		1488	0.5316		1488	0.3494		1488	0.169
		1489	0.0317		1489	0.6787		1489	0.5321		1489	0.3491		1489	0.1694
		1490	0.0325		1490	0.6791		1490	0.5322		1490	0.3485		1490	0.1694
		1491	0.0335		1491	0.6797		1491	0.5321		1491	0.3479		1491	0.1691
		1492	0.0348		1492	0.6804		1492	0.5321		1492	0.3473		1492	0.1685
		1493	0.036		1493	0.681		1493	0.5325		1493	0.347		1493	0.1677
		1494	0.0371		1494	0.6812		1494	0.533		1494	0.3471		1494	0.1668
		1495	0.0379		1495	0.6811		1495	0.5335		1495	0.3474		1495	0.1662
		1496	0.0384		1496	0.6806		1496	0.5337		1496	0.3479		1496	0.166
		1497	0.0386		1497	0.68		1497	0.5333		1497	0.3483		1497	0.1663
		1498	0.0385		1498	0.6795		1498	0.5324		1498	0.3485		1498	0.1671
		1499	0.0384		1499	0.6791		1499	0.5314		1499	0.3486		1499	0.168
		1500	0.0382		1500	0.679		1500	0.5304		1500	0.3487		1500	0.1689
		1501	0.0382		1501	0.6789		1501	0.5299		1501	0.3489		1501	0.1697
		1502	0.0382		1502	0.6787		1502	0.5299		1502	0.3492		1502	0.1703
		1503	0.0382		1503	0.6785		1503	0.5304		1503	0.3496		1503	0.1708
		1504	0.0381		1504	0.6782		1504	0.5311		1504	0.3499		1504	0.1714
		1505	0.0378		1505	0.6778		1505	0.5317		1505	0.3501		1505	0.1721
		1506	0.0375		1506	0.6773		1506	0.5322		1506	0.3502		1506	0.1727
		1507	0.0371		1507	0.6769		1507	0.5325		1507	0.3503		1507	0.1729
		1508	0.0368		1508	0.6769		1508	0.5326		1508	0.3503		1508	0.1727
		1509	0.0366		1509	0.6773		1509	0.5327		1509	0.3503		1509	0.1719
		1510	0.0364		1510	0.6779		1510	0.5327		1510	0.3504		1510	0.1708
		1511	0.0363		1511	0.6786		1511	0.5326		1511	0.3505		1511	0.1697
		1512	0.0361		1512	0.6792		1512	0.5324		1512	0.3507		1512	0.1689
		1513	0.0359		1513	0.6794		1513	0.5322		1513	0.3507		1513	0.1686
		1514	0.0357		1514	0.6793		1514	0.5319		1514	0.3506		1514	0.1686
		1515	0.0354		1515	0.6791		1515	0.5316		1515	0.3503		1515	0.1689
		1516	0.0351		1516	0.6789		1516	0.5313		1516	0.3498		1516	0.1692
		1517	0.035		1517	0.6788		1517	0.5308		1517	0.3492		1517	0.1694
		1518	0.035		1518	0.6787		1518	0.5303		1518	0.3486		1518	0.1694
		1519	0.0353		1519	0.6786		1519	0.5298		1519	0.348		1519	0.1692
		1520	0.0358		1520	0.6787		1520	0.5294		1520	0.3474		1520	0.1689
		1521	0.0363		1521	0.679		1521	0.529		1521	0.347		1521	0.1684
		1522	0.0368		1522	0.6795		1522	0.5288		1522	0.3468		1522	0.168
		1523	0.0371		1523	0.6802		1523	0.5287		1523	0.3469		1523	0.1676
		1524	0.037		1524	0.6807		1524	0.5287		1524	0.3471		1524	0.1673
		1525	0.0367		1525	0.681		1525	0.529		1525	0.3471		1525	0.1671
		1526	0.0361		1526	0.681		1526	0.5295		1526	0.3467		1526	0.1669
		1527	0.0353		1527	0.6808		1527	0.5302		1527	0.3457		1527	0.1665
		1528	0.0344		1528	0.6805		1528	0.5311		1528	0.3446		1528	0.1661
		1529	0.0336		1529	0.6801		1529	0.5319		1529	0.3438		1529	0.1659
		1530	0.0331		1530	0.6797		1530	0.5322		1530	0.3434		1530	0.166
		1531	0.0329		1531	0.6794		1531	0.5319		1531	0.3436		1531	0.1666
		1532	0.033		1532	0.6791		1532	0.531		1532	0.344		1532	0.1674
		1533	0.0333		1533	0.6788		1533	0.5298		1533	0.3444		1533	0.1682
		1534	0.0335		1534	0.6786		1534	0.5288		1534	0.3448		1534	0.1686
		1535	0.0335		1535	0.6784		1535	0.5281		1535	0.345		1535	0.1685
		1536	0.0334		1536	0.6784		1536	0.5279		1536	0.3452		1536	0.168
		1537	0.0334		1537	0.6786		1537	0.5281		1537	0.3455		1537	0.1672
		1538	0.0337		1538	0.6791		1538	0.5287		1538	0.3457		1538	0.1663
		1539	0.0343		1539	0.6798		1539	0.5293		1539	0.3458		1539	0.1656
		1540	0.0351		1540	0.6806		1540	0.5299		1540	0.3459		1540	0.1653
		1541	0.0356		1541	0.6812		1541	0.5303		1541	0.346		1541	0.1655
		1542	0.0357		1542	0.6815		1542	0.5304		1542	0.3463		1542	0.166
		1543	0.0353		1543	0.6813		1543	0.5305		1543	0.3464		1543	0.1665
		1544	0.0345		1544	0.6805		1544	0.5304		1544	0.3464		1544	0.1667
		1545	0.0336		1545	0.6793		1545	0.5303		1545	0.3462		1545	0.1666
		1546	0.0326		1546	0.6781		1546	0.5303		1546	0.3457		1546	0.166
		1547	0.0317		1547	0.6773		1547	0.5302		1547	0.3454		1547	0.1652
		1548	0.031		1548	0.677		1548	0.5303		1548	0.3452		1548	0.1646
		1549	0.0307		1549	0.6773		1549	0.5303		1549	0.3454		1549	0.1643
		1550	0.0307		1550	0.6782		1550	0.5304		1550	0.3456		1550	0.1642
		1551	0.0313		1551	0.6793		1551	0.5305		1551	0.3457		1551	0.1644
		1552	0.0322		1552	0.6804		1552	0.5306		1552	0.3456		1552	0.1648
		1553	0.0332		1553	0.6813		1553	0.5307		1553	0.3452		1553	0.1651
		1554	0.034		1554	0.6819		1554	0.5307		1554	0.3447		1554	0.1655
		1555	0.0344		1555	0.682		1555	0.5303		1555	0.3445		1555	0.1658
		1556	0.0346		1556	0.6818		1556	0.5297		1556	0.3445		1556	0.1661
		1557	0.0347		1557	0.6812		1557	0.529		1557	0.3447		1557	0.1662
		1558	0.035		1558	0.6804		1558	0.5286		1558	0.3448		1558	0.1664
		1559	0.0352		1559	0.6793		1559	0.5287		1559	0.3447		1559	0.1667
		1560	0.0351		1560	0.6783		1560	0.5294		1560	0.3443		1560	0.167
		1561	0.0344		1561	0.6773		1561	0.5305		1561	0.3438		1561	0.1673
		1562	0.033		1562	0.6765		1562	0.5316		1562	0.3435		1562	0.1675
		1563	0.0315		1563	0.6759		1563	0.5324		1563	0.3435		1563	0.1675
		1564	0.0303		1564	0.6757		1564	0.5328		1564	0.344		1564	0.1673
		1565	0.0297		1565	0.6757		1565	0.5327		1565	0.3449		1565	0.1669
		1566	0.0298		1566	0.6757		1566	0.5321		1566	0.3458		1566	0.1662
		1567	0.0304		1567	0.6756		1567	0.5311		1567	0.3465		1567	0.1654
		1568	0.0311		1568	0.6753		1568	0.53		1568	0.3471		1568	0.1648
		1569	0.0318		1569	0.6749		1569	0.5288		1569	0.3476		1569	0.1643
		1570	0.0324		1570	0.6745		1570	0.528		1570	0.348		1570	0.1641
		1571	0.0328		1571	0.6741		1571	0.5276		1571	0.3482		1571	0.164
		1572	0.033		1572	0.6738		1572	0.5276		1572	0.3481		1572	0.1639
		1573	0.0332		1573	0.6738		1573	0.5278		1573	0.3478		1573	0.1637
		1574	0.0332		1574	0.674		1574	0.5278		1574	0.3474		1574	0.1633
		1575	0.0329		1575	0.6744		1575	0.5274		1575	0.3471		1575	0.163
		1576	0.0324		1576	0.6748		1576	0.5267		1576	0.347		1576	0.1628
		1577	0.0313		1577	0.6752		1577	0.5262		1577	0.347		1577	0.163
		1578	0.0299		1578	0.6755		1578	0.526		1578	0.347		1578	0.1634
		1579	0.0283		1579	0.6757		1579	0.5265		1579	0.3467		1579	0.164
		1580	0.0268		1580	0.6759		1580	0.5275		1580	0.346		1580	0.1647
		1581	0.0255		1581	0.676		1581	0.5287		1581	0.345		1581	0.1651
		1582	0.0246		1582	0.6762		1582	0.5298		1582	0.3437		1582	0.1654
		1583	0.0238		1583	0.6766		1583	0.5305		1583	0.3425		1583	0.1656
		1584	0.0234		1584	0.677		1584	0.5309		1584	0.3417		1584	0.1659
		1585	0.0233		1585	0.6772		1585	0.5311		1585	0.3414		1585	0.1663
		1586	0.0237		1586	0.6772		1586	0.5311		1586	0.3413		1586	0.167
		1587	0.0243		1587	0.6768		1587	0.5311		1587	0.3412		1587	0.1678
		1588	0.0252		1588	0.6762		1588	0.5309		1588	0.3407		1588	0.1684
		1589	0.0261		1589	0.6756		1589	0.5303		1589	0.3398		1589	0.1686
		1590	0.0269		1590	0.6751		1590	0.5294		1590	0.3387		1590	0.1685
		1591	0.0273		1591	0.6748		1591	0.5282		1591	0.3376		1591	0.1681
		1592	0.0273		1592	0.6748		1592	0.5268		1592	0.3367		1592	0.1676
		1593	0.0267		1593	0.6749		1593	0.5256		1593	0.3362		1593	0.167
		1594	0.0257		1594	0.6751		1594	0.5247		1594	0.336		1594	0.1661
		1595	0.0244		1595	0.6751		1595	0.5245		1595	0.3361		1595	0.1649
		1596	0.0233		1596	0.6749		1596	0.5248		1596	0.3364		1596	0.1634
		1597	0.0224		1597	0.6747		1597	0.5256		1597	0.3371		1597	0.1617
		1598	0.0219		1598	0.6744		1598	0.5265		1598	0.3379		1598	0.1602
		1599	0.0219		1599	0.6743		1599	0.5272		1599	0.3389		1599	0.1589
		1600	0.0222		1600	0.6743		1600	0.5276		1600	0.3401		1600	0.1581
		1601	0.0228		1601	0.6746		1601	0.5278		1601	0.3412		1601	0.1578
		1602	0.0235		1602	0.6749		1602	0.5277		1602	0.3421		1602	0.1581
		1603	0.0244		1603	0.6754		1603	0.5277		1603	0.3427		1603	0.1589
		1604	0.0252		1604	0.6759		1604	0.5276		1604	0.3429		1604	0.16
		1605	0.026		1605	0.6765		1605	0.5275		1605	0.3426		1605	0.161
		1606	0.0267		1606	0.677		1606	0.5273		1606	0.342		1606	0.1615
		1607	0.0272		1607	0.6773		1607	0.5268		1607	0.3412		1607	0.1614
		1608	0.0274		1608	0.6772		1608	0.5262		1608	0.3404		1608	0.1608
		1609	0.0273		1609	0.6768		1609	0.5255		1609	0.3396		1609	0.1601
		1610	0.027		1610	0.676		1610	0.5248		1610	0.3389		1610	0.1598
		1611	0.0265		1611	0.675		1611	0.5243		1611	0.3384		1611	0.1602
		1612	0.0258		1612	0.6741		1612	0.524		1612	0.3383		1612	0.1612
		1613	0.025		1613	0.6734		1613	0.5239		1613	0.3387		1613	0.1624
		1614	0.0241		1614	0.6729		1614	0.5239		1614	0.3393		1614	0.1633
		1615	0.0232		1615	0.6727		1615	0.5238		1615	0.3399		1615	0.1636
		1616	0.0226		1616	0.6729		1616	0.5235		1616	0.3405		1616	0.1633
		1617	0.0223		1617	0.6734		1617	0.5231		1617	0.3407		1617	0.1629
		1618	0.0223		1618	0.6739		1618	0.5227		1618	0.3408		1618	0.1627
		1619	0.0225		1619	0.6743		1619	0.5226		1619	0.3408		1619	0.1628
		1620	0.0226		1620	0.6742		1620	0.5229		1620	0.341		1620	0.1633
		1621	0.0228		1621	0.6737		1621	0.5237		1621	0.3412		1621	0.164
		1622	0.0228		1622	0.6726		1622	0.5246		1622	0.3414		1622	0.1648
		1623	0.0227		1623	0.6715		1623	0.5256		1623	0.3412		1623	0.1655
		1624	0.0224		1624	0.6707		1624	0.5264		1624	0.3406		1624	0.1657
		1625	0.022		1625	0.6704		1625	0.527		1625	0.3396		1625	0.1653
		1626	0.0215		1626	0.6708		1626	0.5276		1626	0.3384		1626	0.1643
		1627	0.0212		1627	0.6715		1627	0.5282		1627	0.337		1627	0.1632
		1628	0.0211		1628	0.6722		1628	0.5287		1628	0.3357		1628	0.1621
		1629	0.0211		1629	0.6726		1629	0.5293		1629	0.3346		1629	0.1613
		1630	0.0209		1630	0.6726		1630	0.5297		1630	0.3341		1630	0.161
		1631	0.0204		1631	0.6724		1631	0.53		1631	0.3342		1631	0.161
		1632	0.0197		1632	0.6722		1632	0.53		1632	0.3349		1632	0.1614
		1633	0.0188		1633	0.6724		1633	0.5298		1633	0.336		1633	0.1622
		1634	0.0181		1634	0.673		1634	0.5292		1634	0.3371		1634	0.1633
		1635	0.0178		1635	0.6738		1635	0.5282		1635	0.338		1635	0.1645
		1636	0.0178		1636	0.6746		1636	0.5268		1636	0.3385		1636	0.1656
		1637	0.0181		1637	0.6751		1637	0.5251		1637	0.3386		1637	0.1664
		1638	0.0185		1638	0.6752		1638	0.5232		1638	0.3385		1638	0.1667
		1639	0.0188		1639	0.6751		1639	0.5214		1639	0.3384		1639	0.1667
		1640	0.019		1640	0.675		1640	0.52		1640	0.3385		1640	0.1665
		1641	0.0192		1641	0.6749		1641	0.5191		1641	0.3389		1641	0.1663
		1642	0.0194		1642	0.675		1642	0.5189		1642	0.3399		1642	0.1662
		1643	0.0198		1643	0.6751		1643	0.5191		1643	0.3412		1643	0.1661
		1644	0.0202		1644	0.6753		1644	0.5195		1644	0.3426		1644	0.1661
		1645	0.0206		1645	0.6755		1645	0.5197		1645	0.3438		1645	0.1659
		1646	0.0208		1646	0.6757		1646	0.5197		1646	0.3445		1646	0.1654
		1647	0.0208		1647	0.6759		1647	0.5196		1647	0.3445		1647	0.1648
		1648	0.0205		1648	0.6759		1648	0.5195		1648	0.344		1648	0.1641
		1649	0.0202		1649	0.6759		1649	0.5194		1649	0.3429		1649	0.1635
		1650	0.0199		1650	0.6758		1650	0.5193		1650	0.3415		1650	0.1629
		1651	0.0195		1651	0.6759		1651	0.5193		1651	0.3401		1651	0.1623
		1652	0.0191		1652	0.6763		1652	0.5192		1652	0.3391		1652	0.1616
		1653	0.0188		1653	0.6768		1653	0.5193		1653	0.3386		1653	0.1606
		1654	0.0187		1654	0.6772		1654	0.5196		1654	0.3386		1654	0.1595
		1655	0.0189		1655	0.6771		1655	0.5201		1655	0.3389		1655	0.1584
		1656	0.0193		1656	0.6766		1656	0.5207		1656	0.3393		1656	0.1575
		1657	0.0198		1657	0.6759		1657	0.5214		1657	0.3397		1657	0.157
		1658	0.02		1658	0.675		1658	0.5219		1658	0.3399		1658	0.1568
		1659	0.0199		1659	0.6742		1659	0.5221		1659	0.34		1659	0.157
		1660	0.0194		1660	0.6734		1660	0.522		1660	0.3399		1660	0.1572
		1661	0.0187		1661	0.6728		1661	0.5218		1661	0.3396		1661	0.1575
		1662	0.018		1662	0.6723		1662	0.5216		1662	0.3394		1662	0.1577
		1663	0.0176		1663	0.6721		1663	0.5216		1663	0.3391		1663	0.1578
		1664	0.0176		1664	0.672		1664	0.522		1664	0.3388		1664	0.1578
		1665	0.0179		1665	0.672		1665	0.5228		1665	0.3385		1665	0.1579
		1666	0.0185		1666	0.6721		1666	0.5238		1666	0.3382		1666	0.1582
		1667	0.0193		1667	0.6721		1667	0.5247		1667	0.338		1667	0.1589
		1668	0.0203		1668	0.672		1668	0.5254		1668	0.3379		1668	0.1598
		1669	0.0213		1669	0.6716		1669	0.5256		1669	0.3375		1669	0.1605
		1670	0.0222		1670	0.6709		1670	0.5256		1670	0.3369		1670	0.1609
		1671	0.0228		1671	0.6701		1671	0.5254		1671	0.3361		1671	0.1606
		1672	0.0231		1672	0.6693		1672	0.5254		1672	0.3353		1672	0.1596
		1673	0.0233		1673	0.6687		1673	0.5255		1673	0.3348		1673	0.1583
		1674	0.0234		1674	0.6683		1674	0.5257		1674	0.3348		1674	0.1569
		1675	0.0234		1675	0.6679		1675	0.5258		1675	0.3352		1675	0.1559
		1676	0.0234		1676	0.6675		1676	0.5257		1676	0.3359		1676	0.1554
		1677	0.0232		1677	0.667		1677	0.5254		1677	0.3367		1677	0.1556
		1678	0.0231		1678	0.6664		1678	0.5249		1678	0.3376		1678	0.1562
		1679	0.0229		1679	0.6661		1679	0.5242		1679	0.3383		1679	0.1569
		1680	0.023		1680	0.666		1680	0.5235		1680	0.3388		1680	0.1577
		1681	0.0231		1681	0.6662		1681	0.5228		1681	0.339		1681	0.1585
		1682	0.0233		1682	0.6667		1682	0.5222		1682	0.339		1682	0.1592
		1683	0.0235		1683	0.6673		1683	0.5218		1683	0.3389		1683	0.1599
		1684	0.0237		1684	0.6678		1684	0.5216		1684	0.3389		1684	0.1604
		1685	0.0238		1685	0.6684		1685	0.5214		1685	0.339		1685	0.1605
		1686	0.0239		1686	0.6689		1686	0.5211		1686	0.3394		1686	0.1603
		1687	0.0239		1687	0.6696		1687	0.5208		1687	0.3399		1687	0.1598
		1688	0.024		1688	0.6702		1688	0.5203		1688	0.3401		1688	0.1591
		1689	0.0239		1689	0.6708		1689	0.52		1689	0.34		1689	0.1585
		1690	0.0238		1690	0.6711		1690	0.5199		1690	0.3395		1690	0.1583
		1691	0.0236		1691	0.6712		1691	0.5202		1691	0.3388		1691	0.1585
		1692	0.0235		1692	0.6711		1692	0.521		1692	0.338		1692	0.1589
		1693	0.0234		1693	0.6708		1693	0.5219		1693	0.3374		1693	0.1597
		1694	0.0234		1694	0.6705		1694	0.5227		1694	0.3371		1694	0.1605
		1695	0.0233		1695	0.6704		1695	0.5233		1695	0.3372		1695	0.1613
		1696	0.023		1696	0.6704		1696	0.5235		1696	0.3378		1696	0.162
		1697	0.0226		1697	0.6704		1697	0.5236		1697	0.3386		1697	0.1624
		1698	0.022		1698	0.6703		1698	0.5235		1698	0.3394		1698	0.1626
		1699	0.0213		1699	0.6701		1699	0.5235		1699	0.3401		1699	0.1626
		1700	0.0205		1700	0.6699		1700	0.5236		1700	0.3405		1700	0.1626
		1701	0.0195		1701	0.67		1701	0.5238		1701	0.3408		1701	0.1624
		1702	0.0185		1702	0.6705		1702	0.5243		1702	0.3411		1702	0.1622
		1703	0.0176		1703	0.6714		1703	0.5251		1703	0.3413		1703	0.162
		1704	0.0169		1704	0.6725		1704	0.5261		1704	0.3414		1704	0.1617
		1705	0.0165		1705	0.6735		1705	0.5272		1705	0.3413		1705	0.1613
		1706	0.0164		1706	0.6742		1706	0.528		1706	0.3412		1706	0.161
		1707	0.0168		1707	0.6746		1707	0.5283		1707	0.341		1707	0.1607
		1708	0.0174		1708	0.6747		1708	0.5279		1708	0.3407		1708	0.1608
		1709	0.018		1709	0.6748		1709	0.5266		1709	0.3402		1709	0.1612
		1710	0.0187		1710	0.6752		1710	0.5249		1710	0.3394		1710	0.1617
		1711	0.0194		1711	0.676		1711	0.5229		1711	0.3384		1711	0.1621
		1712	0.02		1712	0.6769		1712	0.5212		1712	0.3377		1712	0.1622
		1713	0.0205		1713	0.6776		1713	0.5197		1713	0.3374		1713	0.1621
		1714	0.0208		1714	0.6779		1714	0.5186		1714	0.3378		1714	0.1617
		1715	0.0206		1715	0.6777		1715	0.5178		1715	0.3386		1715	0.1612
		1716	0.0202		1716	0.6772		1716	0.5173		1716	0.3394		1716	0.1606
		1717	0.0194		1717	0.6768		1717	0.5169		1717	0.34		1717	0.1601
		1718	0.0188		1718	0.6765		1718	0.5165		1718	0.3403		1718	0.1598
		1719	0.0187		1719	0.6763		1719	0.5161		1719	0.3405		1719	0.1599
		1720	0.0191		1720	0.6763		1720	0.5158		1720	0.3406		1720	0.1603
		1721	0.02		1721	0.6762		1721	0.516		1721	0.3408		1721	0.1609
		1722	0.021		1722	0.676		1722	0.5169		1722	0.3411		1722	0.1614
		1723	0.0217		1723	0.6754		1723	0.5185		1723	0.3414		1723	0.1616
		1724	0.022		1724	0.6745		1724	0.5204		1724	0.3417		1724	0.1617
		1725	0.0218		1725	0.6735		1725	0.5224		1725	0.342		1725	0.1615
		1726	0.0213		1726	0.6724		1726	0.5239		1726	0.3423		1726	0.1613
		1727	0.0207		1727	0.6714		1727	0.5248		1727	0.3426		1727	0.161
		1728	0.02		1728	0.6708		1728	0.5251		1728	0.3427		1728	0.1606
		1729	0.0194		1729	0.6705		1729	0.5249		1729	0.3427		1729	0.1602
		1730	0.0187		1730	0.6706		1730	0.5245		1730	0.3426		1730	0.1597
		1731	0.0182		1731	0.671		1731	0.524		1731	0.3422		1731	0.1593
		1732	0.0177		1732	0.6717		1732	0.5234		1732	0.3416		1732	0.1589
		1733	0.0173		1733	0.6725		1733	0.5227		1733	0.3409		1733	0.1584
		1734	0.017		1734	0.6733		1734	0.5219		1734	0.3405		1734	0.1578
		1735	0.0167		1735	0.6741		1735	0.5211		1735	0.3404		1735	0.157
		1736	0.0164		1736	0.6748		1736	0.5204		1736	0.3408		1736	0.1562
		1737	0.0162		1737	0.6754		1737	0.5199		1737	0.3415		1737	0.1554
		1738	0.0162		1738	0.6758		1738	0.5198		1738	0.3423		1738	0.1548
		1739	0.0166		1739	0.6758		1739	0.5199		1739	0.3429		1739	0.1545
		1740	0.0175		1740	0.6756		1740	0.5204		1740	0.3433		1740	0.1547
		1741	0.0186		1741	0.6752		1741	0.5211		1741	0.3435		1741	0.1552
		1742	0.0198		1742	0.6748		1742	0.5218		1742	0.3434		1742	0.1561
		1743	0.0208		1743	0.6746		1743	0.5225		1743	0.3431		1743	0.157
		1744	0.0215		1744	0.6746		1744	0.5228		1744	0.3427		1744	0.1577
		1745	0.0219		1745	0.6747		1745	0.5229		1745	0.3423		1745	0.1581
		1746	0.022		1746	0.6748		1746	0.5226		1746	0.3421		1746	0.1581
		1747	0.0219		1747	0.6746		1747	0.5224		1747	0.3421		1747	0.1577
		1748	0.0218		1748	0.6741		1748	0.5222		1748	0.3421		1748	0.1568
		1749	0.0215		1749	0.6733		1749	0.5221		1749	0.3422		1749	0.1558
		1750	0.0212		1750	0.6726		1750	0.522		1750	0.3423		1750	0.155
		1751	0.0209		1751	0.6721		1751	0.5219		1751	0.3424		1751	0.1546
		1752	0.0204		1752	0.672		1752	0.5216		1752	0.3424		1752	0.1547
		1753	0.0199		1753	0.6723		1753	0.5213		1753	0.3425		1753	0.1552
		1754	0.0193		1754	0.6727		1754	0.5209		1754	0.3426		1754	0.1559
		1755	0.0189		1755	0.6729		1755	0.5205		1755	0.3426		1755	0.1565
		1756	0.0187		1756	0.6728		1756	0.5201		1756	0.3427		1756	0.1569
		1757	0.0187		1757	0.6726		1757	0.5196		1757	0.3429		1757	0.1572
		1758	0.019		1758	0.6724		1758	0.5192		1758	0.3433		1758	0.1574
		1759	0.0192		1759	0.6723		1759	0.5189		1759	0.3438		1759	0.1575
		1760	0.0192		1760	0.6724		1760	0.5187		1760	0.3443		1760	0.1576
		1761	0.0188		1761	0.6725		1761	0.5187		1761	0.3447		1761	0.1578
		1762	0.0184		1762	0.6725		1762	0.5188		1762	0.345		1762	0.1583
		1763	0.0181		1763	0.6725		1763	0.5187		1763	0.3455		1763	0.1589
		1764	0.0182		1764	0.6727		1764	0.5185		1764	0.3463		1764	0.1595
		1765	0.0188		1765	0.6727		1765	0.5182		1765	0.3475		1765	0.1601
		1766	0.0198		1766	0.6726		1766	0.5178		1766	0.3488		1766	0.1605
		1767	0.0207		1767	0.6721		1767	0.5174		1767	0.3499		1767	0.1605
		1768	0.0214		1768	0.6716		1768	0.5171		1768	0.3505		1768	0.1602
		1769	0.0217		1769	0.6712		1769	0.5168		1769	0.3506		1769	0.1597
		1770	0.0215		1770	0.6713		1770	0.5167		1770	0.3502		1770	0.1592
		1771	0.0211		1771	0.6721		1771	0.5168		1771	0.3495		1771	0.1587
		1772	0.0206		1772	0.6736		1772	0.5172		1772	0.3487		1772	0.1585
		1773	0.0201		1773	0.6753		1773	0.5177		1773	0.3478		1773	0.1584
		1774	0.0196		1774	0.677		1774	0.5184		1774	0.347		1774	0.1582
		1775	0.0191		1775	0.6783		1775	0.5192		1775	0.3463		1775	0.1578
		1776	0.0186		1776	0.679		1776	0.5198		1776	0.3459		1776	0.1572
		1777	0.0183		1777	0.6791		1777	0.5203		1777	0.3458		1777	0.1563
		1778	0.0183		1778	0.6789		1778	0.5206		1778	0.3459		1778	0.1554
		1779	0.0184		1779	0.6787		1779	0.5206		1779	0.346		1779	0.1547
		1780	0.0187		1780	0.6786		1780	0.5204		1780	0.3461		1780	0.1541
		1781	0.0191		1781	0.6785		1781	0.5199		1781	0.3461		1781	0.1539
		1782	0.0195		1782	0.6784		1782	0.5193		1782	0.3461		1782	0.1541
		1783	0.02		1783	0.6781		1783	0.5188		1783	0.346		1783	0.1547
		1784	0.0206		1784	0.6776		1784	0.5186		1784	0.3458		1784	0.1556
		1785	0.0211		1785	0.677		1785	0.519		1785	0.3455		1785	0.1567
		1786	0.0215		1786	0.6765		1786	0.5197		1786	0.345		1786	0.1578
		1787	0.0215		1787	0.6761		1787	0.5208		1787	0.3447		1787	0.1586
		1788	0.0212		1788	0.6758		1788	0.5219		1788	0.345		1788	0.1592
		1789	0.0207		1789	0.6755		1789	0.523		1789	0.3458		1789	0.1595
		1790	0.0201		1790	0.6753		1790	0.5239		1790	0.3469		1790	0.1597
		1791	0.0197		1791	0.6753		1791	0.5243		1791	0.3479		1791	0.1596
		1792	0.0195		1792	0.6755		1792	0.524		1792	0.3485		1792	0.1594
		1793	0.0195		1793	0.6757		1793	0.5231		1793	0.3485		1793	0.159
		1794	0.0195		1794	0.6758		1794	0.5217		1794	0.3482		1794	0.1584
		1795	0.0196		1795	0.6756		1795	0.5204		1795	0.3476		1795	0.1577
		1796	0.0195		1796	0.6751		1796	0.5196		1796	0.3472		1796	0.1569
		1797	0.0194		1797	0.6745		1797	0.5196		1797	0.3471		1797	0.1564
		1798	0.0194		1798	0.6738		1798	0.5202		1798	0.3475		1798	0.1562
		1799	0.0195		1799	0.673		1799	0.5212		1799	0.3482		1799	0.1562
		1800	0.0198		1800	0.6724		1800	0.5222		1800	0.3491		1800	0.1563
		1801	0.0202		1801	0.6718		1801	0.5227		1801	0.3498		1801	0.1562
		1802	0.021		1802	0.6714		1802	0.5227		1802	0.3504		1802	0.1556
		1803	0.022		1803	0.6711		1803	0.5224		1803	0.3508		1803	0.1547
		1804	0.0233		1804	0.671		1804	0.522		1804	0.3512		1804	0.1535
		1805	0.0246		1805	0.6709		1805	0.5216		1805	0.3517		1805	0.1522
		1806	0.0258		1806	0.6708		1806	0.5213		1806	0.3523		1806	0.1509
		1807	0.0265		1807	0.6707		1807	0.521		1807	0.3528		1807	0.1496
		1808	0.0268		1808	0.6705		1808	0.5206		1808	0.3533		1808	0.1484
		1809	0.0269		1809	0.6704		1809	0.5201		1809	0.3537		1809	0.1476
		1810	0.0269		1810	0.6704		1810	0.5195		1810	0.3541		1810	0.1473
		1811	0.0271		1811	0.6708		1811	0.5189		1811	0.3544		1811	0.148
		1812	0.0276		1812	0.6717		1812	0.5182		1812	0.3546		1812	0.1495
		1813	0.0282		1813	0.6727		1813	0.5174		1813	0.3546		1813	0.1516
		1814	0.0283		1814	0.6737		1814	0.5168		1814	0.3542		1814	0.154
		1815	0.0278		1815	0.6743		1815	0.5164		1815	0.3534		1815	0.1562
		1816	0.0263		1816	0.6744		1816	0.5163		1816	0.3524		1816	0.158
		1817	0.0242		1817	0.6742		1817	0.5166		1817	0.3515		1817	0.1593
		1818	0.0219		1818	0.674		1818	0.5171		1818	0.3509		1818	0.1602
		1819	0.02		1819	0.6738		1819	0.5178		1819	0.3507		1819	0.1607
		1820	0.0191		1820	0.6738		1820	0.5185		1820	0.3508		1820	0.1612
		1821	0.0193		1821	0.6739		1821	0.5192		1821	0.3509		1821	0.1615
		1822	0.0205		1822	0.674		1822	0.5198		1822	0.3509		1822	0.1616
		1823	0.0221		1823	0.6742		1823	0.5203		1823	0.3508		1823	0.1615
		1824	0.0237		1824	0.6744		1824	0.5207		1824	0.3507		1824	0.1612
		1825	0.0248		1825	0.6746		1825	0.5211		1825	0.3507		1825	0.1608
		1826	0.0254		1826	0.6748		1826	0.5215		1826	0.3509		1826	0.1605
		1827	0.0258		1827	0.675		1827	0.5218		1827	0.3511		1827	0.1603
		1828	0.0261		1828	0.675		1828	0.522		1828	0.3512		1828	0.1602
		1829	0.0263		1829	0.6749		1829	0.522		1829	0.3513		1829	0.1601
		1830	0.0264		1830	0.6748		1830	0.5216		1830	0.3513		1830	0.1599
		1831	0.0261		1831	0.6747		1831	0.5209		1831	0.3512		1831	0.1597
		1832	0.0255		1832	0.6748		1832	0.5201		1832	0.3513		1832	0.1593
		1833	0.0247		1833	0.6752		1833	0.5193		1833	0.3514		1833	0.159
		1834	0.0239		1834	0.6757		1834	0.5187		1834	0.3515		1834	0.1586
		1835	0.0233		1835	0.6762		1835	0.5185		1835	0.3516		1835	0.1584
		1836	0.023		1836	0.6767		1836	0.5187		1836	0.3517		1836	0.1583
		1837	0.023		1837	0.677		1837	0.5191		1837	0.3517		1837	0.1582
		1838	0.0231		1838	0.6769		1838	0.5195		1838	0.3518		1838	0.1581
		1839	0.0234		1839	0.6765		1839	0.5199		1839	0.3518		1839	0.1579
		1840	0.0237		1840	0.676		1840	0.5201		1840	0.3517		1840	0.1577
		1841	0.0239		1841	0.6756		1841	0.5201		1841	0.3514		1841	0.1574
		1842	0.0238		1842	0.6754		1842	0.52		1842	0.3511		1842	0.157
		1843	0.0235		1843	0.6753		1843	0.52		1843	0.3507		1843	0.1567
		1844	0.0227		1844	0.6753		1844	0.5199		1844	0.3503		1844	0.1565
		1845	0.0217		1845	0.6753		1845	0.5201		1845	0.3499		1845	0.1566
		1846	0.0207		1846	0.6752		1846	0.5205		1846	0.3497		1846	0.1571
		1847	0.0199		1847	0.6752		1847	0.5211		1847	0.3495		1847	0.1578
		1848	0.0197		1848	0.675		1848	0.5219		1848	0.3495		1848	0.1584
		1849	0.0199		1849	0.6748		1849	0.5228		1849	0.3495		1849	0.1588
		1850	0.0206		1850	0.6744		1850	0.5236		1850	0.3495		1850	0.1587
		1851	0.0215		1851	0.6739		1851	0.5241		1851	0.3496		1851	0.1582
		1852	0.0223		1852	0.6735		1852	0.5242		1852	0.3499		1852	0.1578
		1853	0.0228		1853	0.6735		1853	0.5239		1853	0.3505		1853	0.1575
		1854	0.0231		1854	0.6739		1854	0.523		1854	0.3515		1854	0.1576
		1855	0.0232		1855	0.6748		1855	0.5219		1855	0.3527		1855	0.1579
		1856	0.0233		1856	0.6758		1856	0.5207		1856	0.354		1856	0.1585
		1857	0.0234		1857	0.6766		1857	0.5197		1857	0.3551		1857	0.1591
		1858	0.0237		1858	0.6771		1858	0.5191		1858	0.3557		1858	0.1596
		1859	0.0241		1859	0.6769		1859	0.5187		1859	0.356		1859	0.1597
		1860	0.0246		1860	0.6762		1860	0.5184		1860	0.356		1860	0.1595
		1861	0.0251		1861	0.6753		1861	0.5183		1861	0.3561		1861	0.159
		1862	0.0254		1862	0.6745		1862	0.5183		1862	0.3562		1862	0.1583
		1863	0.0255		1863	0.6742		1863	0.5183		1863	0.3565		1863	0.1575
		1864	0.0252		1864	0.6743		1864	0.5181		1864	0.357		1864	0.1566
		1865	0.0245		1865	0.6751		1865	0.5178		1865	0.3576		1865	0.1556
		1866	0.0236		1866	0.6761		1866	0.5174		1866	0.3582		1866	0.1545
		1867	0.0227		1867	0.6771		1867	0.517		1867	0.3586		1867	0.1535
		1868	0.0219		1868	0.6777		1868	0.517		1868	0.3587		1868	0.1528
		1869	0.0216		1869	0.6777		1869	0.5174		1869	0.3585		1869	0.1524
		1870	0.0218		1870	0.6772		1870	0.5184		1870	0.3581		1870	0.1524
		1871	0.0223		1871	0.6765		1871	0.5197		1871	0.3578		1871	0.1526
		1872	0.023		1872	0.6756		1872	0.5212		1872	0.3575		1872	0.1529
		1873	0.0237		1873	0.6749		1873	0.5226		1873	0.357		1873	0.1533
		1874	0.0242		1874	0.6741		1874	0.5236		1874	0.3563		1874	0.1538
		1875	0.0246		1875	0.6735		1875	0.5241		1875	0.3555		1875	0.1545
		1876	0.025		1876	0.6729		1876	0.5242		1876	0.3547		1876	0.1554
		1877	0.0254		1877	0.6726		1877	0.5237		1877	0.3542		1877	0.1562
		1878	0.0259		1878	0.6726		1878	0.5228		1878	0.3539		1878	0.1568
		1879	0.0266		1879	0.6729		1879	0.5217		1879	0.354		1879	0.157
		1880	0.0274		1880	0.6732		1880	0.5205		1880	0.3543		1880	0.1569
		1881	0.0281		1881	0.6732		1881	0.5194		1881	0.3547		1881	0.1565
		1882	0.0288		1882	0.6729		1882	0.5185		1882	0.3551		1882	0.1562
		1883	0.0295		1883	0.6725		1883	0.5179		1883	0.3554		1883	0.1559
		1884	0.0301		1884	0.672		1884	0.5177		1884	0.3557		1884	0.1557
		1885	0.0304		1885	0.6718		1885	0.5179		1885	0.3559		1885	0.1556
		1886	0.0305		1886	0.672		1886	0.5184		1886	0.356		1886	0.1558
		1887	0.0304		1887	0.6726		1887	0.5189		1887	0.3561		1887	0.1561
		1888	0.03		1888	0.6733		1888	0.5194		1888	0.3563		1888	0.1566
		1889	0.0295		1889	0.674		1889	0.5198		1889	0.3567		1889	0.157
		1890	0.029		1890	0.6745		1890	0.5202		1890	0.3572		1890	0.1572
		1891	0.0286		1891	0.6749		1891	0.5204		1891	0.3576		1891	0.157
		1892	0.0282		1892	0.6752		1892	0.5205		1892	0.3576		1892	0.1565
		1893	0.0281		1893	0.6755		1893	0.5206		1893	0.3572		1893	0.1559
		1894	0.0283		1894	0.6756		1894	0.5206		1894	0.3563		1894	0.1554
		1895	0.0288		1895	0.6754		1895	0.5207		1895	0.3551		1895	0.1554
		1896	0.0296		1896	0.6748		1896	0.5209		1896	0.3538		1896	0.1559
		1897	0.0302		1897	0.6739		1897	0.5211		1897	0.3528		1897	0.157
		1898	0.0307		1898	0.6731		1898	0.5213		1898	0.3522		1898	0.1583
		1899	0.031		1899	0.6727		1899	0.5214		1899	0.3523		1899	0.1595
		1900	0.031		1900	0.6726		1900	0.5212		1900	0.3529		1900	0.1603
		1901	0.0308		1901	0.6726		1901	0.5208		1901	0.3537		1901	0.1606
		1902	0.0304		1902	0.6727		1902	0.5204		1902	0.3546		1902	0.1605
		1903	0.0298		1903	0.6727		1903	0.52		1903	0.3555		1903	0.1602
		1904	0.029		1904	0.6727		1904	0.5198		1904	0.3563		1904	0.1598
		1905	0.028		1905	0.6727		1905	0.5198		1905	0.3571		1905	0.1595
		1906	0.0268		1906	0.6729		1906	0.5201		1906	0.3579		1906	0.1592
		1907	0.0257		1907	0.6734		1907	0.5205		1907	0.3586		1907	0.1587
		1908	0.0246		1908	0.6741		1908	0.5211		1908	0.3591		1908	0.1581
		1909	0.0238		1909	0.6749		1909	0.5217		1909	0.3594		1909	0.1575
		1910	0.0234		1910	0.6758		1910	0.522		1910	0.3593		1910	0.1568
		1911	0.0233		1911	0.6768		1911	0.5222		1911	0.359		1911	0.1564
		1912	0.0235		1912	0.6777		1912	0.5222		1912	0.3585		1912	0.1562
		1913	0.024		1913	0.6787		1913	0.5223		1913	0.3582		1913	0.1562
		1914	0.0245		1914	0.6795		1914	0.5227		1914	0.358		1914	0.1561
		1915	0.0249		1915	0.68		1915	0.5233		1915	0.3582		1915	0.156
		1916	0.0251		1916	0.6801		1916	0.524		1916	0.3585		1916	0.1558
		1917	0.0251		1917	0.6796		1917	0.5247		1917	0.3588		1917	0.1557
		1918	0.0252		1918	0.6787		1918	0.5251		1918	0.359		1918	0.1558
		1919	0.0254		1919	0.6777		1919	0.525		1919	0.3593		1919	0.1563
		1920	0.0257		1920	0.6768		1920	0.5245		1920	0.3598		1920	0.1571
		1921	0.026		1921	0.6761		1921	0.5237		1921	0.3605		1921	0.158
		1922	0.0263		1922	0.6755		1922	0.5228		1922	0.3613		1922	0.159
		1923	0.0265		1923	0.675		1923	0.522		1923	0.362		1923	0.1599
		1924	0.0266		1924	0.6744		1924	0.5215		1924	0.3624		1924	0.1604
		1925	0.0266		1925	0.674		1925	0.521		1925	0.3624		1925	0.1605
		1926	0.0266		1926	0.6738		1926	0.5206		1926	0.362		1926	0.1599
		1927	0.0266		1927	0.6739		1927	0.5201		1927	0.361		1927	0.1588
		1928	0.0266		1928	0.6741		1928	0.5197		1928	0.3598		1928	0.1575
		1929	0.0265		1929	0.6743		1929	0.5197		1929	0.3585		1929	0.1563
		1930	0.0262		1930	0.6743		1930	0.5202		1930	0.3575		1930	0.1555
		1931	0.0256		1931	0.6741		1931	0.5213		1931	0.3571		1931	0.1551
		1932	0.0248		1932	0.674		1932	0.5226		1932	0.3572		1932	0.1551
		1933	0.0239		1933	0.6739		1933	0.5237		1933	0.3576		1933	0.1553
		1934	0.023		1934	0.674		1934	0.5244		1934	0.358		1934	0.1556
		1935	0.0225		1935	0.6739		1935	0.5246		1935	0.3583		1935	0.1555
		1936	0.0223		1936	0.6736		1936	0.5244		1936	0.3585		1936	0.1551
		1937	0.0226		1937	0.6729		1937	0.5239		1937	0.3589		1937	0.1545
		1938	0.0233		1938	0.672		1938	0.5234		1938	0.3595		1938	0.1539
		1939	0.0242		1939	0.6711		1939	0.5228		1939	0.3603		1939	0.1537
		1940	0.0249		1940	0.6702		1940	0.5224		1940	0.3612		1940	0.154
		1941	0.0256		1941	0.6694		1941	0.522		1941	0.3621		1941	0.1548
		1942	0.0261		1942	0.6687		1942	0.5215		1942	0.3628		1942	0.1557
		1943	0.0266		1943	0.6679		1943	0.5208		1943	0.3633		1943	0.1568
		1944	0.0268		1944	0.6671		1944	0.5202		1944	0.3636		1944	0.1579
		1945	0.0268		1945	0.6663		1945	0.5197		1945	0.3637		1945	0.1588
		1946	0.0263		1946	0.6657		1946	0.5198		1946	0.3636		1946	0.1594
		1947	0.0255		1947	0.6654		1947	0.5204		1947	0.3634		1947	0.1595
		1948	0.0247		1948	0.6656		1948	0.5214		1948	0.3631		1948	0.1593
		1949	0.0239		1949	0.6661		1949	0.5225		1949	0.3626		1949	0.1588
		1950	0.0234		1950	0.6667		1950	0.5233		1950	0.3622		1950	0.1582
		1951	0.023		1951	0.6673		1951	0.5237		1951	0.362		1951	0.1575
		1952	0.0228		1952	0.6677		1952	0.5235		1952	0.3619		1952	0.157
		1953	0.0228		1953	0.668		1953	0.5227		1953	0.3619		1953	0.1566
		1954	0.0233		1954	0.6682		1954	0.5215		1954	0.3618		1954	0.1564
		1955	0.024		1955	0.6684		1955	0.5203		1955	0.3615		1955	0.1563
		1956	0.025		1956	0.6684		1956	0.5194		1956	0.3609		1956	0.1564
		1957	0.0259		1957	0.6681		1957	0.5187		1957	0.36		1957	0.1564
		1958	0.0267		1958	0.6674		1958	0.5184		1958	0.3593		1958	0.1563
		1959	0.0271		1959	0.6664		1959	0.5182		1959	0.3589		1959	0.156
		1960	0.0273		1960	0.6655		1960	0.5179		1960	0.3592		1960	0.1554
		1961	0.0273		1961	0.6647		1961	0.5175		1961	0.3601		1961	0.1549
		1962	0.027		1962	0.6643		1962	0.5169		1962	0.3612		1962	0.1545
		1963	0.0264		1963	0.6641		1963	0.5164		1963	0.3623		1963	0.1547
		1964	0.0255		1964	0.6642		1964	0.5159		1964	0.3631		1964	0.1553
		1965	0.0243		1965	0.6647		1965	0.5155		1965	0.3637		1965	0.1562
		1966	0.023		1966	0.6657		1966	0.5152		1966	0.364		1966	0.1571
		1967	0.022		1967	0.667		1967	0.5148		1967	0.3641		1967	0.1576
		1968	0.0214		1968	0.6683		1968	0.5144		1968	0.3641		1968	0.1576
		1969	0.0213		1969	0.6693		1969	0.5141		1969	0.364		1969	0.157
		1970	0.0218		1970	0.6699		1970	0.5141		1970	0.3638		1970	0.1561
		1971	0.0227		1971	0.6701		1971	0.5146		1971	0.3638		1971	0.1549
		1972	0.0237		1972	0.6699		1972	0.5156		1972	0.3641		1972	0.1537
		1973	0.0246		1973	0.6693		1973	0.5168		1973	0.3647		1973	0.1527
		1974	0.0253		1974	0.6684		1974	0.5178		1974	0.3654		1974	0.1522
		1975	0.0257		1975	0.6672		1975	0.5184		1975	0.366		1975	0.1522
		1976	0.0256		1976	0.666		1976	0.5186		1976	0.3665		1976	0.1526
		1977	0.0251		1977	0.665		1977	0.5185		1977	0.3669		1977	0.153
		1978	0.0245		1978	0.6644		1978	0.5183		1978	0.3672		1978	0.1533
		1979	0.0238		1979	0.6642		1979	0.5182		1979	0.3672		1979	0.1533
		1980	0.0232		1980	0.6644		1980	0.5184		1980	0.3669		1980	0.153
		1981	0.0226		1981	0.665		1981	0.5188		1981	0.3661		1981	0.1524
		1982	0.022		1982	0.6656		1982	0.5195		1982	0.365		1982	0.1515
		1983	0.0214		1983	0.6662		1983	0.5204		1983	0.3637		1983	0.1504
		1984	0.021		1984	0.6666		1984	0.5212		1984	0.3624		1984	0.1495
		1985	0.0209		1985	0.6669		1985	0.5218		1985	0.3615		1985	0.1491
		1986	0.0211		1986	0.6673		1986	0.5221		1986	0.3612		1986	0.1491
		1987	0.0214		1987	0.6678		1987	0.5219		1987	0.3617		1987	0.1495
		1988	0.0217		1988	0.6685		1988	0.5213		1988	0.3627		1988	0.15
		1989	0.0219		1989	0.6693		1989	0.5205		1989	0.3638		1989	0.1505
		1990	0.0221		1990	0.67		1990	0.5197		1990	0.3645		1990	0.1509
		1991	0.0221		1991	0.6705		1991	0.519		1991	0.3648		1991	0.1512
		1992	0.0222		1992	0.6707		1992	0.5182		1992	0.3645		1992	0.1516
		1993	0.0223		1993	0.6707		1993	0.5173		1993	0.3639		1993	0.1518
		1994	0.0227		1994	0.6708		1994	0.5162		1994	0.3634		1994	0.1519
		1995	0.0233		1995	0.6707		1995	0.5151		1995	0.3631		1995	0.1518
		1996	0.0242		1996	0.6707		1996	0.5142		1996	0.3632		1996	0.1516
		1997	0.025		1997	0.6707		1997	0.5138		1997	0.3636		1997	0.1512
		1998	0.0257		1998	0.6707		1998	0.514		1998	0.3643		1998	0.1508
		1999	0.0259		1999	0.6708		1999	0.5147		1999	0.3653		1999	0.1503
		2000	0.0255		2000	0.6707		2000	0.5157		2000	0.3664		2000	0.1499
		2001	0.0248		2001	0.6705		2001	0.5166		2001	0.3672		2001	0.1493
		2002	0.024		2002	0.6701		2002	0.5173		2002	0.3677		2002	0.1487
		2003	0.0232		2003	0.6695		2003	0.5177		2003	0.3676		2003	0.1483
		2004	0.0227		2004	0.669		2004	0.5177		2004	0.3671		2004	0.1482
		2005	0.0224		2005	0.6685		2005	0.5176		2005	0.3664		2005	0.1484
		2006	0.0223		2006	0.668		2006	0.5176		2006	0.3655		2006	0.1488
		2007	0.0223		2007	0.6675		2007	0.5178		2007	0.3649		2007	0.1493
		2008	0.0224		2008	0.6672		2008	0.5181		2008	0.3645		2008	0.1498
		2009	0.0225		2009	0.6672		2009	0.5184		2009	0.3648		2009	0.1503
		2010	0.0227		2010	0.6676		2010	0.5186		2010	0.3655		2010	0.1507
		2011	0.023		2011	0.6684		2011	0.5187		2011	0.3665		2011	0.1509
		2012	0.0232		2012	0.6692		2012	0.5187		2012	0.3674		2012	0.1512
		2013	0.0236		2013	0.6699		2013	0.5186		2013	0.3681		2013	0.1513
		2014	0.024		2014	0.6701		2014	0.5183		2014	0.3685		2014	0.1515
		2015	0.0246		2015	0.6697		2015	0.5179		2015	0.3685		2015	0.1516
		2016	0.0254		2016	0.6688		2016	0.5171		2016	0.3682		2016	0.1516
		2017	0.026		2017	0.6678		2017	0.5162		2017	0.3679		2017	0.1515
		2018	0.0262		2018	0.667		2018	0.5154		2018	0.3673		2018	0.1513
		2019	0.026		2019	0.6665		2019	0.5148		2019	0.3667		2019	0.151
		2020	0.0254		2020	0.6664		2020	0.5145		2020	0.366		2020	0.1506
		2021	0.0247		2021	0.6667		2021	0.5143		2021	0.3654		2021	0.1502
		2022	0.0238		2022	0.6669		2022	0.514		2022	0.3649		2022	0.1499
		2023	0.0229		2023	0.667		2023	0.5137		2023	0.3647		2023	0.1497
		2024	0.0221		2024	0.6668		2024	0.5135		2024	0.3648		2024	0.1494
		2025	0.0213		2025	0.6662		2025	0.5135		2025	0.3651		2025	0.1491
		2026	0.021		2026	0.6654		2026	0.5137		2026	0.3655		2026	0.1485
		2027	0.0212		2027	0.6648		2027	0.5141		2027	0.3658		2027	0.1477
		2028	0.0218		2028	0.6643		2028	0.5148		2028	0.3658		2028	0.1468
		2029	0.0224		2029	0.6642		2029	0.5157		2029	0.3657		2029	0.1459
		2030	0.0228		2030	0.6643		2030	0.5167		2030	0.3655		2030	0.1452
		2031	0.0228		2031	0.6646		2031	0.5175		2031	0.3655		2031	0.1448
		2032	0.0224		2032	0.6652		2032	0.5178		2032	0.366		2032	0.1448
		2033	0.0218		2033	0.666		2033	0.5175		2033	0.3669		2033	0.145
		2034	0.0213		2034	0.6671		2034	0.5166		2034	0.3682		2034	0.1451
		2035	0.0212		2035	0.6682		2035	0.5154		2035	0.3694		2035	0.1452
		2036	0.0214		2036	0.6692		2036	0.5146		2036	0.3703		2036	0.1452
		2037	0.0219		2037	0.6699		2037	0.5143		2037	0.3706		2037	0.1452
		2038	0.0224		2038	0.6701		2038	0.5147		2038	0.3702		2038	0.1453
		2039	0.0228		2039	0.6697		2039	0.5154		2039	0.3692		2039	0.1456
		2040	0.0231		2040	0.6689		2040	0.5161		2040	0.3679		2040	0.146
		2041	0.0233		2041	0.6678		2041	0.5164		2041	0.3665		2041	0.1466
		2042	0.0233		2042	0.6666		2042	0.516		2042	0.3656		2042	0.1474
		2043	0.0234		2043	0.6654		2043	0.5151		2043	0.3653		2043	0.1482
		2044	0.0233		2044	0.6645		2044	0.5139		2044	0.3656		2044	0.1491
		2045	0.0233		2045	0.6641		2045	0.5128		2045	0.3663		2045	0.15
		2046	0.0232		2046	0.6643		2046	0.512		2046	0.3669		2046	0.1506
		2047	0.0232		2047	0.6649		2047	0.5115		2047	0.3675		2047	0.1509
		2048	0.0234		2048	0.6657		2048	0.5113		2048	0.368		2048	0.151
		2049	0.0235		2049	0.6665		2049	0.5113		2049	0.3684		2049	0.1506
		2050	0.0235		2050	0.6674		2050	0.5114		2050	0.369		2050	0.1499
		2051	0.0231		2051	0.668		2051	0.5116		2051	0.3695		2051	0.149
		2052	0.0223		2052	0.6686		2052	0.5119		2052	0.37		2052	0.148
		2053	0.0213		2053	0.6689		2053	0.5124		2053	0.3702		2053	0.1469
		2054	0.0202		2054	0.6688		2054	0.5131		2054	0.3702		2054	0.146
		2055	0.0193		2055	0.6685		2055	0.5137		2055	0.3699		2055	0.1455
		2056	0.0189		2056	0.6678		2056	0.5142		2056	0.3697		2056	0.1455
		2057	0.0189		2057	0.6671		2057	0.5144		2057	0.3695		2057	0.146
		2058	0.0192		2058	0.6665		2058	0.5145		2058	0.3697		2058	0.147
		2059	0.0195		2059	0.666		2059	0.5144		2059	0.3703		2059	0.148
		2060	0.0198		2060	0.6659		2060	0.5143		2060	0.3713		2060	0.1489
		2061	0.02		2061	0.6659		2061	0.5142		2061	0.3724		2061	0.1494
		2062	0.0203		2062	0.6661		2062	0.5142		2062	0.3734		2062	0.1493
		2063	0.0206		2063	0.6664		2063	0.5144		2063	0.374		2063	0.1487
		2064	0.021		2064	0.6668		2064	0.5147		2064	0.3742		2064	0.1479
		2065	0.0214		2065	0.6672		2065	0.5151		2065	0.3742		2065	0.147
		2066	0.0215		2066	0.6677		2066	0.5157		2066	0.374		2066	0.1463
		2067	0.0214		2067	0.6681		2067	0.5162		2067	0.3739		2067	0.146
		2068	0.021		2068	0.6682		2068	0.5166		2068	0.374		2068	0.1459
		2069	0.0203		2069	0.6679		2069	0.5169		2069	0.3744		2069	0.1461
		2070	0.0194		2070	0.6673		2070	0.5172		2070	0.3748		2070	0.1464
		2071	0.0183		2071	0.6665		2071	0.5176		2071	0.3753		2071	0.1466
		2072	0.0175		2072	0.6657		2072	0.5182		2072	0.3755		2072	0.1466
		2073	0.0169		2073	0.6651		2073	0.5192		2073	0.3755		2073	0.1463
		2074	0.0168		2074	0.6649		2074	0.5203		2074	0.3751		2074	0.1459
		2075	0.0172		2075	0.6655		2075	0.5213		2075	0.3746		2075	0.1455
		2076	0.0177		2076	0.6665		2076	0.522		2076	0.374		2076	0.1451
		2077	0.0184		2077	0.6677		2077	0.5222		2077	0.3736		2077	0.1452
		2078	0.0189		2078	0.6687		2078	0.5219		2078	0.3735		2078	0.1456
		2079	0.0193		2079	0.6693		2079	0.5214		2079	0.3738		2079	0.1465
		2080	0.0195		2080	0.6695		2080	0.5211		2080	0.3743		2080	0.1476
		2081	0.0196		2081	0.6694		2081	0.5212		2081	0.375		2081	0.1486
		2082	0.0195		2082	0.6691		2082	0.5219		2082	0.3755		2082	0.1496
		2083	0.0193		2083	0.6684		2083	0.5228		2083	0.3757		2083	0.1504
		2084	0.0192		2084	0.6676		2084	0.5237		2084	0.3757		2084	0.151
		2085	0.0192		2085	0.6666		2085	0.5242		2085	0.3756		2085	0.1513
		2086	0.0195		2086	0.6657		2086	0.5242		2086	0.3755		2086	0.1513
		2087	0.02		2087	0.6651		2087	0.5238		2087	0.3756		2087	0.1509
		2088	0.0208		2088	0.6648		2088	0.5231		2088	0.3757		2088	0.1503
		2089	0.0217		2089	0.6647		2089	0.5225		2089	0.376		2089	0.1497
		2090	0.0226		2090	0.6648		2090	0.5221		2090	0.3764		2090	0.1493
		2091	0.0232		2091	0.6648		2091	0.5221		2091	0.3768		2091	0.149
		2092	0.0236		2092	0.6648		2092	0.5223		2092	0.3772		2092	0.1488
		2093	0.0236		2093	0.6648		2093	0.5225		2093	0.3774		2093	0.1485
		2094	0.0236		2094	0.6648		2094	0.5226		2094	0.3773		2094	0.1482
		2095	0.0236		2095	0.665		2095	0.5227		2095	0.3771		2095	0.1477
		2096	0.0237		2096	0.6651		2096	0.5226		2096	0.3771		2096	0.1471
		2097	0.0237		2097	0.6651		2097	0.5223		2097	0.3775		2097	0.1464
		2098	0.0236		2098	0.6648		2098	0.5219		2098	0.3783		2098	0.1457
		2099	0.0234		2099	0.6644		2099	0.5213		2099	0.3795		2099	0.1453
		2100	0.0231		2100	0.664		2100	0.5207		2100	0.3807		2100	0.1451
		2101	0.023		2101	0.6639		2101	0.5202		2101	0.3819		2101	0.1453
		2102	0.0229		2102	0.6639		2102	0.5198		2102	0.3827		2102	0.1457
		2103	0.0229		2103	0.6641		2103	0.5197		2103	0.3833		2103	0.1462
		2104	0.0228		2104	0.6645		2104	0.5201		2104	0.3837		2104	0.1467
		2105	0.0227		2105	0.6653		2105	0.5209		2105	0.3839		2105	0.1472
		2106	0.0225		2106	0.6664		2106	0.522		2106	0.3841		2106	0.1477
		2107	0.0221		2107	0.6676		2107	0.5229		2107	0.3842		2107	0.148
		2108	0.0215		2108	0.669		2108	0.5235		2108	0.3843		2108	0.1481
		2109	0.021		2109	0.6701		2109	0.5237		2109	0.3845		2109	0.148
		2110	0.0207		2110	0.6711		2110	0.5235		2110	0.3846		2110	0.1479
		2111	0.0208		2111	0.6718		2111	0.5233		2111	0.3846		2111	0.148
		2112	0.0212		2112	0.6721		2112	0.5232		2112	0.3841		2112	0.1485
		2113	0.0218		2113	0.6719		2113	0.5231		2113	0.3834		2113	0.1493
		2114	0.0226		2114	0.6713		2114	0.523		2114	0.3825		2114	0.1501
		2115	0.0234		2115	0.6705		2115	0.5227		2115	0.382		2115	0.1507
		2116	0.0244		2116	0.6697		2116	0.5222		2116	0.3819		2116	0.151
		2117	0.0254		2117	0.6694		2117	0.5218		2117	0.3823		2117	0.151
		2118	0.0265		2118	0.6696		2118	0.5215		2118	0.3829		2118	0.151
		2119	0.0274		2119	0.6704		2119	0.5215		2119	0.3836		2119	0.1514
		2120	0.028		2120	0.6714		2120	0.522		2120	0.384		2120	0.1522
		2121	0.0282		2121	0.6724		2121	0.5228		2121	0.3843		2121	0.1534
		2122	0.028		2122	0.6732		2122	0.5239		2122	0.3844		2122	0.1546
		2123	0.0275		2123	0.6736		2123	0.5249		2123	0.3845		2123	0.1555
		2124	0.0268		2124	0.6736		2124	0.5255		2124	0.3846		2124	0.156
		2125	0.026		2125	0.6733		2125	0.5259		2125	0.3849		2125	0.1559
		2126	0.0251		2126	0.6729		2126	0.526		2126	0.3852		2126	0.1556
		2127	0.0241		2127	0.6726		2127	0.5261		2127	0.3855		2127	0.1552
		2128	0.0233		2128	0.6725		2128	0.5266		2128	0.3857		2128	0.1551
		2129	0.0229		2129	0.6726		2129	0.5273		2129	0.3859		2129	0.1553
		2130	0.023		2130	0.6729		2130	0.5281		2130	0.3863		2130	0.1557
		2131	0.0235		2131	0.6733		2131	0.529		2131	0.3867		2131	0.1561
		2132	0.0241		2132	0.6737		2132	0.5298		2132	0.3873		2132	0.1564
		2133	0.0245		2133	0.6741		2133	0.5305		2133	0.3878		2133	0.1563
		2134	0.0243		2134	0.6746		2134	0.5312		2134	0.3885		2134	0.1559
		2135	0.0237		2135	0.6752		2135	0.5318		2135	0.3893		2135	0.1554
		2136	0.0231		2136	0.6759		2136	0.5324		2136	0.3904		2136	0.1548
		2137	0.023		2137	0.6768		2137	0.5331		2137	0.3916		2137	0.1543
		2138	0.0236		2138	0.6776		2138	0.5337		2138	0.3929		2138	0.154
		2139	0.0247		2139	0.6782		2139	0.5342		2139	0.3939		2139	0.1537
		2140	0.0259		2140	0.6788		2140	0.5345		2140	0.3945		2140	0.1534
		2141	0.0268		2141	0.6793		2141	0.5346		2141	0.3949		2141	0.153
		2142	0.0274		2142	0.6796		2142	0.5346		2142	0.3949		2142	0.1526
		2143	0.0278		2143	0.68		2143	0.5345		2143	0.3949		2143	0.1522
		2144	0.0282		2144	0.6803		2144	0.5346		2144	0.3948		2144	0.1519
		2145	0.0286		2145	0.6808		2145	0.5351		2145	0.3948		2145	0.1517
		2146	0.0289		2146	0.6814		2146	0.5357		2146	0.395		2146	0.1517
		2147	0.0289		2147	0.6821		2147	0.5365		2147	0.3955		2147	0.1517
		2148	0.0285		2148	0.6826		2148	0.5372		2148	0.3962		2148	0.152
		2149	0.0279		2149	0.6829		2149	0.5377		2149	0.3971		2149	0.1526
		2150	0.0271		2150	0.6828		2150	0.5379		2150	0.3978		2150	0.1536
		2151	0.0266		2151	0.6824		2151	0.5381		2151	0.3983		2151	0.155
		2152	0.0264		2152	0.6817		2152	0.5383		2152	0.3985		2152	0.1566
		2153	0.0266		2153	0.6807		2153	0.5385		2153	0.3983		2153	0.1582
		2154	0.027		2154	0.6795		2154	0.5387		2154	0.3979		2154	0.1596
		2155	0.0277		2155	0.6781		2155	0.5389		2155	0.3976		2155	0.1606
		2156	0.0282		2156	0.6768		2156	0.539		2156	0.3976		2156	0.1609
		2157	0.0284		2157	0.6758		2157	0.5392		2157	0.3979		2157	0.1606
		2158	0.0282		2158	0.6754		2158	0.5395		2158	0.3987		2158	0.1596
		2159	0.0277		2159	0.6754		2159	0.5399		2159	0.3998		2159	0.1585
		2160	0.0268		2160	0.6759		2160	0.5402		2160	0.401		2160	0.1575
		2161	0.026		2161	0.6765		2161	0.5403		2161	0.4022		2161	0.1568
		2162	0.0254		2162	0.6771		2162	0.5401		2162	0.4032		2162	0.1563
		2163	0.025		2163	0.6775		2163	0.5397		2163	0.4037		2163	0.1559
		2164	0.025		2164	0.6779		2164	0.5391		2164	0.4037		2164	0.1554
		2165	0.0253		2165	0.6782		2165	0.5385		2165	0.403		2165	0.1549
		2166	0.0257		2166	0.6785		2166	0.5381		2166	0.4018		2166	0.1546
		2167	0.0262		2167	0.6789		2167	0.538		2167	0.4005		2167	0.1546
		2168	0.0266		2168	0.6792		2168	0.5385		2168	0.3993		2168	0.1548
		2169	0.0268		2169	0.6794		2169	0.5396		2169	0.3985		2169	0.155
		2170	0.0269		2170	0.6794		2170	0.541		2170	0.3981		2170	0.1552
		2171	0.0268		2171	0.6793		2171	0.5425		2171	0.3979		2171	0.1552
		2172	0.0265		2172	0.6793		2172	0.5435		2172	0.3978		2172	0.155
		2173	0.0262		2173	0.6793		2173	0.5439		2173	0.3977		2173	0.1547
		2174	0.0261		2174	0.6794		2174	0.5437		2174	0.3977		2174	0.1544
		2175	0.0264		2175	0.6796		2175	0.543		2175	0.3978		2175	0.1541
		2176	0.0273		2176	0.6798		2176	0.5423		2176	0.3978		2176	0.1538
		2177	0.0284		2177	0.6801		2177	0.5421		2177	0.3977		2177	0.1536
		2178	0.0295		2178	0.6805		2178	0.5425		2178	0.3977		2178	0.1533
		2179	0.0304		2179	0.681		2179	0.5435		2179	0.398		2179	0.1532
		2180	0.0307		2180	0.6816		2180	0.5448		2180	0.3987		2180	0.1533
		2181	0.0305		2181	0.6822		2181	0.546		2181	0.3999		2181	0.1536
		2182	0.03		2182	0.6828		2182	0.5469		2182	0.4016		2182	0.1541
		2183	0.0295		2183	0.6834		2183	0.5475		2183	0.4035		2183	0.1548
		2184	0.0292		2184	0.684		2184	0.5479		2184	0.4053		2184	0.1557
		2185	0.0294		2185	0.6845		2185	0.548		2185	0.4068		2185	0.1567
		2186	0.0299		2186	0.6846		2186	0.548		2186	0.4078		2186	0.1578
		2187	0.0306		2187	0.6843		2187	0.5478		2187	0.4083		2187	0.1588
		2188	0.0312		2188	0.6834		2188	0.5475		2188	0.4085		2188	0.1596
		2189	0.0315		2189	0.6821		2189	0.5472		2189	0.4085		2189	0.1602
		2190	0.0315		2190	0.6807		2190	0.5467		2190	0.4086		2190	0.1605
		2191	0.0314		2191	0.6795		2191	0.5461		2191	0.4088		2191	0.1607
		2192	0.0312		2192	0.679		2192	0.5453		2192	0.4092		2192	0.1608
		2193	0.0308		2193	0.6791		2193	0.5443		2193	0.4095		2193	0.1608
		2194	0.0303		2194	0.6796		2194	0.5434		2194	0.4095		2194	0.1608
		2195	0.0294		2195	0.6803		2195	0.5428		2195	0.4093		2195	0.1603
		2196	0.0285		2196	0.6808		2196	0.5427		2196	0.4087		2196	0.1596
		2197	0.0275		2197	0.6811		2197	0.5431		2197	0.4079		2197	0.1588
		2198	0.0269		2198	0.6811		2198	0.544		2198	0.4071		2198	0.1582
		2199	0.0267		2199	0.681		2199	0.545		2199	0.4064		2199	0.1579
		2200	0.0267		2200	0.681		2200	0.5461		2200	0.4059		2200	0.1579
		2201	0.0269		2201	0.681		2201	0.5469		2201	0.4057		2201	0.1578
		2202	0.0269		2202	0.6809		2202	0.5476		2202	0.4055		2202	0.1574
		2203	0.0268		2203	0.6807		2203	0.5481		2203	0.4053		2203	0.1566
		2204	0.0267		2204	0.6805		2204	0.5485		2204	0.4051		2204	0.1555
		2205	0.0264		2205	0.6804		2205	0.549		2205	0.4049		2205	0.1543
		2206	0.0262		2206	0.6807		2206	0.5496		2206	0.4049		2206	0.1532
		2207	0.026		2207	0.6812		2207	0.5505		2207	0.4051		2207	0.1524
		2208	0.0259		2208	0.6819		2208	0.5516		2208	0.4055		2208	0.152
		2209	0.0259		2209	0.6826		2209	0.5528		2209	0.406		2209	0.152
		2210	0.026		2210	0.6832		2210	0.5539		2210	0.4065		2210	0.1523
		2211	0.0263		2211	0.6835		2211	0.5548		2211	0.4068		2211	0.1527
		2212	0.0266		2212	0.6836		2212	0.5552		2212	0.4069		2212	0.1532
		2213	0.0268		2213	0.6835		2213	0.5553		2213	0.4067		2213	0.1538
		2214	0.027		2214	0.6831		2214	0.5548		2214	0.4065		2214	0.1545
		2215	0.027		2215	0.6825		2215	0.554		2215	0.4063		2215	0.1553
		2216	0.0269		2216	0.6816		2216	0.5528		2216	0.4064		2216	0.1562
		2217	0.0264		2217	0.6806		2217	0.5516		2217	0.4065		2217	0.1572
		2218	0.0259		2218	0.6798		2218	0.5506		2218	0.4066		2218	0.158
		2219	0.0255		2219	0.6793		2219	0.5501		2219	0.4065		2219	0.1585
		2220	0.0253		2220	0.6791		2220	0.5503		2220	0.4061		2220	0.1586
		2221	0.0253		2221	0.6794		2221	0.5512		2221	0.4057		2221	0.1585
		2222	0.0255		2222	0.6798		2222	0.5526		2222	0.4056		2222	0.1582
		2223	0.0258		2223	0.6803		2223	0.5541		2223	0.4058		2223	0.1579
		2224	0.026		2224	0.6808		2224	0.5551		2224	0.4065		2224	0.1574
		2225	0.0262		2225	0.6812		2225	0.5555		2225	0.4075		2225	0.1568
		2226	0.0263		2226	0.6816		2226	0.5551		2226	0.4084		2226	0.1561
		2227	0.0263		2227	0.682		2227	0.5541		2227	0.4094		2227	0.1555
		2228	0.0261		2228	0.6825		2228	0.553		2228	0.4103		2228	0.1551
		2229	0.026		2229	0.6832		2229	0.5521		2229	0.4113		2229	0.1551
		2230	0.0262		2230	0.6839		2230	0.5517		2230	0.4123		2230	0.1554
		2231	0.0267		2231	0.6847		2231	0.5518		2231	0.4131		2231	0.1557
		2232	0.0276		2232	0.6854		2232	0.5523		2232	0.4136		2232	0.1559
		2233	0.0286		2233	0.6857		2233	0.5531		2233	0.4139		2233	0.1559
		2234	0.0293		2234	0.6856		2234	0.554		2234	0.4141		2234	0.1559
		2235	0.0296		2235	0.6853		2235	0.5547		2235	0.4142		2235	0.1561
		2236	0.0294		2236	0.6848		2236	0.5553		2236	0.4142		2236	0.1566
		2237	0.0288		2237	0.6843		2237	0.5557		2237	0.4141		2237	0.1572
		2238	0.0281		2238	0.684		2238	0.5562		2238	0.4139		2238	0.1578
		2239	0.0275		2239	0.6837		2239	0.5566		2239	0.4139		2239	0.1582
		2240	0.0273		2240	0.6834		2240	0.5569		2240	0.4143		2240	0.1586
		2241	0.0274		2241	0.6829		2241	0.5571		2241	0.4148		2241	0.159
		2242	0.0278		2242	0.6823		2242	0.5569		2242	0.4155		2242	0.1596
		2243	0.0285		2243	0.6815		2243	0.5566		2243	0.4158		2243	0.1601
		2244	0.0291		2244	0.6805		2244	0.5562		2244	0.4156		2244	0.1605
		2245	0.0296		2245	0.6796		2245	0.556		2245	0.415		2245	0.1605
		2246	0.03		2246	0.6788		2246	0.5562		2246	0.4142		2246	0.1602
		2247	0.0303		2247	0.6781		2247	0.5565		2247	0.4134		2247	0.1594
		2248	0.0304		2248	0.6776		2248	0.5568		2248	0.4127		2248	0.1585
		2249	0.03		2249	0.6776		2249	0.5569		2249	0.4121		2249	0.1576
		2250	0.0292		2250	0.6779		2250	0.5566		2250	0.4118		2250	0.1569
		2251	0.028		2251	0.6785		2251	0.556		2251	0.4118		2251	0.1564
		2252	0.0267		2252	0.6793		2252	0.5555		2252	0.4122		2252	0.1562
		2253	0.0255		2253	0.68		2253	0.5553		2253	0.4127		2253	0.1562
		2254	0.0244		2254	0.6807		2254	0.5557		2254	0.4132		2254	0.1565
		2255	0.0237		2255	0.6811		2255	0.5569		2255	0.4135		2255	0.1569
		2256	0.0234		2256	0.6814		2256	0.5584		2256	0.4134		2256	0.1574
		2257	0.0235		2257	0.6815		2257	0.5597		2257	0.413		2257	0.158
		2258	0.024		2258	0.6817		2258	0.5605		2258	0.4126		2258	0.1584
		2259	0.0249		2259	0.682		2259	0.5606		2259	0.4123		2259	0.1585
		2260	0.026		2260	0.6825		2260	0.5604		2260	0.4124		2260	0.1584
		2261	0.0273		2261	0.683		2261	0.5601		2261	0.413		2261	0.1582
		2262	0.0284		2262	0.6835		2262	0.56		2262	0.414		2262	0.158
		2263	0.0291		2263	0.684		2263	0.5601		2263	0.4153		2263	0.1579
		2264	0.0292		2264	0.6842		2264	0.5602		2264	0.4166		2264	0.158
		2265	0.0289		2265	0.6843		2265	0.56		2265	0.4175		2265	0.1581
		2266	0.0284		2266	0.6842		2266	0.5595		2266	0.4177		2266	0.1581
		2267	0.0281		2267	0.6839		2267	0.5588		2267	0.4172		2267	0.1581
		2268	0.0282		2268	0.6832		2268	0.5579		2268	0.4164		2268	0.1581
		2269	0.0284		2269	0.6824		2269	0.5573		2269	0.4157		2269	0.1584
		2270	0.0287		2270	0.6816		2270	0.5569		2270	0.4156		2270	0.159
		2271	0.0288		2271	0.681		2271	0.5568		2271	0.4159		2271	0.1599
		2272	0.0288		2272	0.6805		2272	0.5571		2272	0.4166		2272	0.161
		2273	0.0289		2273	0.6799		2273	0.5579		2273	0.4174		2273	0.1622
		2274	0.029		2274	0.6791		2274	0.5591		2274	0.4182		2274	0.1633
		2275	0.0291		2275	0.6782		2275	0.5608		2275	0.4189		2275	0.1639
		2276	0.0291		2276	0.6774		2276	0.5626		2276	0.4193		2276	0.1638
		2277	0.0289		2277	0.677		2277	0.5642		2277	0.4194		2277	0.163
		2278	0.0284		2278	0.6772		2278	0.5653		2278	0.4189		2278	0.1617
		2279	0.0278		2279	0.6778		2279	0.5659		2279	0.4181		2279	0.1602
		2280	0.0272		2280	0.6787		2280	0.5659		2280	0.4172		2280	0.1587
		2281	0.027		2281	0.6795		2281	0.5656		2281	0.4166		2281	0.1575
		2282	0.0271		2282	0.6804		2282	0.5651		2282	0.4166		2282	0.1564
		2283	0.0273		2283	0.6812		2283	0.5646		2283	0.4171		2283	0.1555
		2284	0.0276		2284	0.682		2284	0.5643		2284	0.4178		2284	0.1547
		2285	0.0277		2285	0.6827		2285	0.5644		2285	0.4184		2285	0.1539
		2286	0.0277		2286	0.683		2286	0.5648		2286	0.4188		2286	0.1531
		2287	0.0277		2287	0.6831		2287	0.5655		2287	0.4188		2287	0.1525
		2288	0.0277		2288	0.6829		2288	0.566		2288	0.4186		2288	0.1522
		2289	0.0279		2289	0.6826		2289	0.5662		2289	0.4184		2289	0.1524
		2290	0.0281		2290	0.6824		2290	0.5661		2290	0.4184		2290	0.153
		2291	0.0282		2291	0.6823		2291	0.5657		2291	0.4184		2291	0.1537
		2292	0.028		2292	0.6824		2292	0.565		2292	0.4186		2292	0.1544
		2293	0.0277		2293	0.6827		2293	0.5642		2293	0.4188		2293	0.1547
		2294	0.0273		2294	0.683		2294	0.5634		2294	0.4189		2294	0.1548
		2295	0.027		2295	0.6832		2295	0.5626		2295	0.4188		2295	0.1545
		2296	0.0271		2296	0.6832		2296	0.5623		2296	0.4189		2296	0.1542
		2297	0.0274		2297	0.683		2297	0.5626		2297	0.419		2297	0.1537
		2298	0.0279		2298	0.6828		2298	0.5637		2298	0.4194		2298	0.1532
		2299	0.0282		2299	0.6826		2299	0.5655		2299	0.42		2299	0.1529
		2300	0.0283		2300	0.6826		2300	0.5676		2300	0.4206		2300	0.1528
		2301	0.0282		2301	0.6827		2301	0.5699		2301	0.4211		2301	0.1533
		2302	0.028		2302	0.683		2302	0.5719		2302	0.4212		2302	0.1542
		2303	0.0278		2303	0.6831		2303	0.5735		2303	0.421		2303	0.1553
		2304	0.0277		2304	0.6832		2304	0.5747		2304	0.4206		2304	0.1563
		2305	0.0279		2305	0.6831		2305	0.5756		2305	0.4202		2305	0.1568
		2306	0.0284		2306	0.6828		2306	0.5764		2306	0.42		2306	0.1568
		2307	0.029		2307	0.6824		2307	0.5769		2307	0.42		2307	0.1564
		2308	0.0296		2308	0.6818		2308	0.5771		2308	0.4202		2308	0.1557
		2309	0.0299		2309	0.6812		2309	0.5768		2309	0.4207		2309	0.1551
		2310	0.0298		2310	0.6805		2310	0.5761		2310	0.4213		2310	0.1546
		2311	0.0292		2311	0.6799		2311	0.575		2311	0.422		2311	0.1542
		2312	0.0285		2312	0.6795		2312	0.5739		2312	0.4228		2312	0.1541
		2313	0.0278		2313	0.6793		2313	0.5728		2313	0.4235		2313	0.1541
		2314	0.0273		2314	0.6792		2314	0.5718		2314	0.4241		2314	0.1541
		2315	0.0271		2315	0.6793		2315	0.5708		2315	0.4247		2315	0.1543
		2316	0.027		2316	0.6796		2316	0.5699		2316	0.4252		2316	0.1547
		2317	0.0271		2317	0.68		2317	0.5692		2317	0.4256		2317	0.1554
		2318	0.0271		2318	0.6806		2318	0.5688		2318	0.4259		2318	0.1562
		2319	0.0269		2319	0.6814		2319	0.5688		2319	0.4262		2319	0.1571
		2320	0.0264		2320	0.6823		2320	0.569		2320	0.4264		2320	0.1578
		2321	0.026		2321	0.6832		2321	0.5694		2321	0.4266		2321	0.1582
		2322	0.0259		2322	0.684		2322	0.5697		2322	0.4267		2322	0.1583
		2323	0.0261		2323	0.6845		2323	0.5697		2323	0.4269		2323	0.158
		2324	0.0266		2324	0.6846		2324	0.5695		2324	0.427		2324	0.1576
		2325	0.0273		2325	0.6843		2325	0.5691		2325	0.4271		2325	0.1571
		2326	0.028		2326	0.6836		2326	0.5687		2326	0.4274		2326	0.1568
		2327	0.0287		2327	0.6827		2327	0.5686		2327	0.4278		2327	0.1568
		2328	0.0292		2328	0.682		2328	0.5688		2328	0.4283		2328	0.157
		2329	0.0297		2329	0.6816		2329	0.5694		2329	0.4289		2329	0.1573
		2330	0.0301		2330	0.6816		2330	0.5702		2330	0.4294		2330	0.1575
		2331	0.0302		2331	0.6817		2331	0.5709		2331	0.4297		2331	0.1575
		2332	0.0299		2332	0.682		2332	0.5713		2332	0.4296		2332	0.1572
		2333	0.0292		2333	0.6822		2333	0.5714		2333	0.4292		2333	0.157
		2334	0.0281		2334	0.6823		2334	0.5713		2334	0.4288		2334	0.1568
		2335	0.027		2335	0.6824		2335	0.5712		2335	0.4285		2335	0.1568
		2336	0.0262		2336	0.6824		2336	0.5715		2336	0.4287		2336	0.1569
		2337	0.0257		2337	0.6823		2337	0.5721		2337	0.4292		2337	0.157
		2338	0.0256		2338	0.6823		2338	0.5729		2338	0.4301		2338	0.1571
		2339	0.0256		2339	0.6822		2339	0.5738		2339	0.4309		2339	0.1574
		2340	0.0257		2340	0.6823		2340	0.5747		2340	0.4316		2340	0.1578
		2341	0.0257		2341	0.6824		2341	0.5756		2341	0.432		2341	0.1584
		2342	0.0256		2342	0.6827		2342	0.5764		2342	0.432		2342	0.159
		2343	0.0256		2343	0.6828		2343	0.5773		2343	0.4319		2343	0.1595
		2344	0.0256		2344	0.6826		2344	0.5781		2344	0.4316		2344	0.1597
		2345	0.0258		2345	0.6821		2345	0.5788		2345	0.4311		2345	0.1595
		2346	0.0261		2346	0.6814		2346	0.5792		2346	0.4302		2346	0.1589
		2347	0.0262		2347	0.6809		2347	0.5793		2347	0.429		2347	0.158
		2348	0.026		2348	0.6807		2348	0.579		2348	0.4274		2348	0.157
		2349	0.0257		2349	0.6808		2349	0.5786		2349	0.4257		2349	0.1561
		2350	0.0253		2350	0.6811		2350	0.5779		2350	0.4239		2350	0.1554
		2351	0.025		2351	0.6812		2351	0.5768		2351	0.4224		2351	0.1551
		2352	0.0249		2352	0.6813		2352	0.5756		2352	0.4214		2352	0.155
		2353	0.0249		2353	0.6812		2353	0.5741		2353	0.4208		2353	0.1551
		2354	0.0251		2354	0.6811		2354	0.5727		2354	0.4207		2354	0.1554
		2355	0.0253		2355	0.681		2355	0.5715		2355	0.421		2355	0.1558
		2356	0.0256		2356	0.6809		2356	0.5709		2356	0.4216		2356	0.1561
		2357	0.0257		2357	0.6808		2357	0.5711		2357	0.4227		2357	0.1563
		2358	0.0256		2358	0.6807		2358	0.5722		2358	0.424		2358	0.1562
		2359	0.0252		2359	0.6804		2359	0.574		2359	0.4255		2359	0.156
		2360	0.0248		2360	0.6799		2360	0.5758		2360	0.4268		2360	0.1558
		2361	0.0244		2361	0.6792		2361	0.5773		2361	0.4279		2361	0.1558
		2362	0.0241		2362	0.6783		2362	0.578		2362	0.4285		2362	0.1561
		2363	0.0239		2363	0.6776		2363	0.5781		2363	0.4286		2363	0.1567
		2364	0.0236		2364	0.6773		2364	0.5777		2364	0.4283		2364	0.1577
		2365	0.0233		2365	0.6778		2365	0.5772		2365	0.4276		2365	0.1588
		2366	0.0232		2366	0.6787		2366	0.5769		2366	0.4267		2366	0.1599
		2367	0.0233		2367	0.6798		2367	0.5769		2367	0.4257		2367	0.1608
		2368	0.0239		2368	0.6807		2368	0.5772		2368	0.4249		2368	0.1614
		2369	0.0248		2369	0.6814		2369	0.5777		2369	0.4242		2369	0.1617
		2370	0.0257		2370	0.6817		2370	0.578		2370	0.4239		2370	0.1616
		2371	0.0266		2371	0.6819		2371	0.5783		2371	0.424		2371	0.1611
		2372	0.0271		2372	0.6821		2372	0.5785		2372	0.4246		2372	0.1603
		2373	0.0274		2373	0.6823		2373	0.5788		2373	0.4255		2373	0.1594
		2374	0.0273		2374	0.6824		2374	0.5792		2374	0.4266		2374	0.1585
		2375	0.0271		2375	0.6825		2375	0.5798		2375	0.4275		2375	0.1576
		2376	0.0266		2376	0.6823		2376	0.5805		2376	0.4282		2376	0.1567
		2377	0.026		2377	0.682		2377	0.5809		2377	0.4284		2377	0.1559
		2378	0.0254		2378	0.6817		2378	0.5809		2378	0.4285		2378	0.1552
		2379	0.0248		2379	0.6814		2379	0.5807		2379	0.4285		2379	0.1548
		2380	0.0243		2380	0.6813		2380	0.5806		2380	0.4286		2380	0.1548
		2381	0.024		2381	0.6811		2381	0.5808		2381	0.4289		2381	0.1554
		2382	0.0237		2382	0.6808		2382	0.5814		2382	0.4294		2382	0.1564
		2383	0.0236		2383	0.6805		2383	0.5824		2383	0.43		2383	0.1575
		2384	0.0234		2384	0.6801		2384	0.5833		2384	0.4307		2384	0.1584
		2385	0.0232		2385	0.68		2385	0.584		2385	0.4313		2385	0.1588
		2386	0.023		2386	0.6802		2386	0.5842		2386	0.4317		2386	0.1586
		2387	0.0227		2387	0.6808		2387	0.5839		2387	0.4319		2387	0.1576
		2388	0.0223		2388	0.6816		2388	0.5833		2388	0.4317		2388	0.1561
		2389	0.022		2389	0.6823		2389	0.5824		2389	0.4313		2389	0.1544
		2390	0.022		2390	0.6828		2390	0.5815		2390	0.4308		2390	0.153
		2391	0.0224		2391	0.683		2391	0.5806		2391	0.4303		2391	0.152
		2392	0.0231		2392	0.683		2392	0.5799		2392	0.4299		2392	0.1518
		2393	0.0239		2393	0.683		2393	0.5793		2393	0.4297		2393	0.152
		2394	0.0246		2394	0.6829		2394	0.579		2394	0.4296		2394	0.1525
		2395	0.025		2395	0.6829		2395	0.5791		2395	0.4297		2395	0.1533
		2396	0.0253		2396	0.6828		2396	0.5794		2396	0.4302		2396	0.1543
		2397	0.0254		2397	0.6828		2397	0.5799		2397	0.431		2397	0.1556
		2398	0.0256		2398	0.6828		2398	0.5805		2398	0.4321		2398	0.1572
		2399	0.0256		2399	0.683		2399	0.5809		2399	0.4334		2399	0.1589
		2400	0.0256		2400	0.6832		2400	0.5812		2400	0.4344		2400	0.1603
		2401	0.0255		2401	0.6834		2401	0.5812		2401	0.435		2401	0.1611
		2402	0.0255		2402	0.6837		2402	0.5812		2402	0.435		2402	0.1612
		2403	0.0256		2403	0.6839		2403	0.5814		2403	0.4342		2403	0.1606
		2404	0.026		2404	0.6839		2404	0.5819		2404	0.433		2404	0.1595
		2405	0.0264		2405	0.6838		2405	0.5826		2405	0.4316		2405	0.1581
		2406	0.0268		2406	0.6835		2406	0.5835		2406	0.4305		2406	0.1564
		2407	0.027		2407	0.6833		2407	0.5844		2407	0.43		2407	0.1547
		2408	0.0268		2408	0.683		2408	0.5852		2408	0.4302		2408	0.1532
		2409	0.0264		2409	0.6828		2409	0.5858		2409	0.4309		2409	0.152
		2410	0.0259		2410	0.6827		2410	0.5862		2410	0.4319		2410	0.1513
		2411	0.0258		2411	0.6826		2411	0.5862		2411	0.4326		2411	0.1513
		2412	0.026		2412	0.6826		2412	0.586		2412	0.433		2412	0.1517
		2413	0.0263		2413	0.6825		2413	0.5855		2413	0.4332		2413	0.1524
		2414	0.0266		2414	0.6825		2414	0.5848		2414	0.4334		2414	0.1529
		2415	0.0264		2415	0.6824		2415	0.584		2415	0.4337		2415	0.1531
		2416	0.0259		2416	0.6822		2416	0.5833		2416	0.4341		2416	0.1529
		2417	0.0253		2417	0.682		2417	0.5828		2417	0.4344		2417	0.1526
		2418	0.0249		2418	0.6817		2418	0.5826		2418	0.4345		2418	0.1523
		2419	0.025		2419	0.6817		2419	0.5829		2419	0.4342		2419	0.1523
		2420	0.0256		2420	0.6819		2420	0.5835		2420	0.4335		2420	0.1526
		2421	0.0266		2421	0.6824		2421	0.5842		2421	0.4326		2421	0.1533
		2422	0.0278		2422	0.6831		2422	0.5847		2422	0.4316		2422	0.1544
		2423	0.0287		2423	0.6836		2423	0.5849		2423	0.4307		2423	0.1556
		2424	0.0293		2424	0.6838		2424	0.5849		2424	0.4303		2424	0.1569
		2425	0.0295		2425	0.6837		2425	0.5848		2425	0.4306		2425	0.1579
		2426	0.0293		2426	0.6835		2426	0.5847		2426	0.4316		2426	0.1583
		2427	0.0291		2427	0.6833		2427	0.5848		2427	0.4332		2427	0.1581
		2428	0.0291		2428	0.6833		2428	0.5851		2428	0.4349		2428	0.1575
		2429	0.0294		2429	0.6837		2429	0.5853		2429	0.4364		2429	0.1567
		2430	0.0298		2430	0.6842		2430	0.5853		2430	0.4374		2430	0.156
		2431	0.0304		2431	0.6849		2431	0.5854		2431	0.4378		2431	0.1556
		2432	0.0308		2432	0.6854		2432	0.5854		2432	0.4376		2432	0.1553
		2433	0.031		2433	0.6856		2433	0.5855		2433	0.4369		2433	0.1552
		2434	0.031		2434	0.6854		2434	0.5854		2434	0.436		2434	0.1551
		2435	0.0308		2435	0.6847		2435	0.5852		2435	0.4351		2435	0.155
		2436	0.0304		2436	0.6837		2436	0.5846		2436	0.4343		2436	0.1548
		2437	0.0299		2437	0.6825		2437	0.5839		2437	0.434		2437	0.1548
		2438	0.0292		2438	0.6814		2438	0.5831		2438	0.434		2438	0.155
		2439	0.0284		2439	0.6806		2439	0.5826		2439	0.4342		2439	0.1553
		2440	0.0274		2440	0.6801		2440	0.5824		2440	0.4346		2440	0.1555
		2441	0.0265		2441	0.6801		2441	0.5827		2441	0.4348		2441	0.1555
		2442	0.0256		2442	0.6805		2442	0.5833		2442	0.4349		2442	0.1552
		2443	0.0249		2443	0.681		2443	0.5841		2443	0.4351		2443	0.1549
		2444	0.0242		2444	0.6816		2444	0.5848		2444	0.4354		2444	0.1548
		2445	0.0236		2445	0.6821		2445	0.5853		2445	0.436		2445	0.155
		2446	0.0231		2446	0.6827		2446	0.5855		2446	0.4368		2446	0.1553
		2447	0.0227		2447	0.6834		2447	0.5855		2447	0.4378		2447	0.1554
		2448	0.0223		2448	0.6843		2448	0.5854		2448	0.4387		2448	0.155
		2449	0.022		2449	0.6851		2449	0.5852		2449	0.4393		2449	0.1541
		2450	0.0217		2450	0.6854		2450	0.5851		2450	0.4396		2450	0.1531
		2451	0.0215		2451	0.685		2451	0.5852		2451	0.4394		2451	0.152
		2452	0.0213		2452	0.6839		2452	0.5856		2452	0.4386		2452	0.1511
		2453	0.0212		2453	0.6825		2453	0.5862		2453	0.4375		2453	0.1504
		2454	0.0213		2454	0.6811		2454	0.5869		2454	0.4363		2454	0.1502
		2455	0.0215		2455	0.68		2455	0.5875		2455	0.4352		2455	0.1505
		2456	0.0219		2456	0.6794		2456	0.5878		2456	0.4344		2456	0.1513
		2457	0.0225		2457	0.6792		2457	0.5879		2457	0.4341		2457	0.1522
		2458	0.0231		2458	0.6795		2458	0.5875		2458	0.4344		2458	0.1529
		2459	0.0238		2459	0.68		2459	0.5868		2459	0.4351		2459	0.1533
		2460	0.0244		2460	0.6808		2460	0.5858		2460	0.4362		2460	0.1534
		2461	0.0251		2461	0.6817		2461	0.5848		2461	0.4374		2461	0.1537
		2462	0.0258		2462	0.6824		2462	0.5839		2462	0.4387		2462	0.1541
		2463	0.0264		2463	0.6828		2463	0.5832		2463	0.4398		2463	0.1546
		2464	0.0267		2464	0.6828		2464	0.5826		2464	0.4409		2464	0.1551
		2465	0.0265		2465	0.6824		2465	0.5821		2465	0.4419		2465	0.1552
		2466	0.0259		2466	0.6819		2466	0.5818		2466	0.4428		2466	0.1549
		2467	0.0249		2467	0.6812		2467	0.5816		2467	0.4435		2467	0.1544
		2468	0.0238		2468	0.6805		2468	0.5816		2468	0.444		2468	0.1539
		2469	0.0228		2469	0.6799		2469	0.5819		2469	0.4442		2469	0.1535
		2470	0.022		2470	0.6796		2470	0.5825		2470	0.4443		2470	0.1534
		2471	0.0213		2471	0.6797		2471	0.5831		2471	0.4443		2471	0.1535
		2472	0.0207		2472	0.6802		2472	0.5837		2472	0.4444		2472	0.1537
		2473	0.0203		2473	0.6811		2473	0.5841		2473	0.4444		2473	0.1537
		2474	0.0199		2474	0.6821		2474	0.5842		2474	0.4442		2474	0.1533
		2475	0.0194		2475	0.6831		2475	0.5842		2475	0.4436		2475	0.1526
		2476	0.0189		2476	0.6839		2476	0.5842		2476	0.4426		2476	0.1517
		2477	0.0185		2477	0.6845		2477	0.5841		2477	0.4413		2477	0.151
		2478	0.0183		2478	0.6847		2478	0.584		2478	0.44		2478	0.1508
		2479	0.0183		2479	0.6845		2479	0.5838		2479	0.4389		2479	0.1512
		2480	0.0184		2480	0.6839		2480	0.5833		2480	0.4383		2480	0.1519
		2481	0.0186		2481	0.6833		2481	0.5828		2481	0.4382		2481	0.1527
		2482	0.0188		2482	0.6828		2482	0.5822		2482	0.4384		2482	0.1534
		2483	0.019		2483	0.6824		2483	0.5816		2483	0.4385		2483	0.1537
		2484	0.0191		2484	0.682		2484	0.5811		2484	0.4385		2484	0.1538
		2485	0.0194		2485	0.6814		2485	0.5805		2485	0.4381		2485	0.1539
		2486	0.0198		2486	0.6805		2486	0.5799		2486	0.4374		2486	0.154
		2487	0.0203		2487	0.6796		2487	0.5796		2487	0.4369		2487	0.1542
		2488	0.0209		2488	0.679		2488	0.5797		2488	0.4367		2488	0.1543
		2489	0.0214		2489	0.679		2489	0.5802		2489	0.4368		2489	0.1544
		2490	0.0219		2490	0.6794		2490	0.5808		2490	0.4373		2490	0.1542
		2491	0.0225		2491	0.6801		2491	0.5814		2491	0.4379		2491	0.1537
		2492	0.0232		2492	0.6808		2492	0.5818		2492	0.4385		2492	0.153
		2493	0.0239		2493	0.6816		2493	0.582		2493	0.439		2493	0.1523
		2494	0.0246		2494	0.6822		2494	0.5821		2494	0.4394		2494	0.1516
		2495	0.0251		2495	0.6827		2495	0.5822		2495	0.4396		2495	0.1514
		2496	0.0252		2496	0.683		2496	0.5822		2496	0.4395		2496	0.1516
		2497	0.0249		2497	0.6829		2497	0.5822		2497	0.4391		2497	0.1522
		2498	0.0242		2498	0.6823		2498	0.5822		2498	0.4385		2498	0.1529
		2499	0.0233		2499	0.6814		2499	0.5822		2499	0.4378		2499	0.1533
[truncated: 3,000 more rows]

## Sheet: Figure 3
Figure 3	Ag(II) productions : WO3 w/ AgNO3 in PEC			Ag(II) productions : WO3 w/ AgNO3 in PC
	time	Average (Ave) value	Standard deviation (Std) value	time	Average (Ave) value	Standard deviation (Std) value
	0	0	0	0	0	0
	1	10.6992	1.2135	3	0.1055	0.1302
	3	22.8516	1.1231	6	0.0067969	0.0906
	6	15.1641	1.0231	9	0.0098437	0.1123
	9	6.9258	1.212	12	0.0141	0.1225
	12	2.6133	1.35	24	0.0050391	0.1031
	24	1.5352	1.0123
	Faradaic Efficiencies (FE) : WO3 w/ AgNO3 in PEC
	Potential (V vs. RHE)	FE for OER	FE for Ag(II)	Total FE : OER+Ag(II)
	1.04	73	21	94
	1.23	75	22	97
	1.79	69	29	98

## Sheet: Figure 4a
Figure 4a	XRD : WO3	5.0084	419	XRD : Ag(PEC)/WO3	5.0084	3368	XRD : Ag(PC)/WO3	5.0084	10404		Inset : Ag(PEC)/WO3	Raw data	37.5118	90	Sum	37.5118	63.7753	Peak 1	59.8086	Peak 2	41.0719		Inset : Ag(PC)/WO3	Raw data	37.5118	7094	Sum	37.5118	7068.3	Peak 1	7065.46	Peak 2	7050.15
		5.0251	437		5.0251	3405		5.0251	10438				37.5285	95		37.5285	65.2536		61.0944		41.2643				37.5285	7094		37.5285	7069.47		7066.49		7050.29
		5.0418	436		5.0418	3409		5.0418	10425				37.5452	96		37.5452	66.8584		62.4925		41.471				37.5452	7086		37.5452	7070.75		7067.62		7050.43
		5.0585	402		5.0585	3388		5.0585	10395				37.5619	94		37.5619	68.6047		64.0163		41.6936				37.5619	7104		37.5619	7072.14		7068.85		7050.59
		5.0752	425		5.0752	3413		5.0752	10403				37.5786	101		37.5786	70.5097		65.6813		41.9336				37.5786	7083		37.5786	7073.66		7070.2		7050.77
		5.0919	435		5.0919	3394		5.0919	10419				37.5953	110		37.5953	72.5932		67.5054		42.1929				37.5953	7094		37.5953	7075.32		7071.67		7050.95
		5.1086	387		5.1086	3405		5.1086	10408				37.612	92		37.612	74.8782		69.5096		42.4736				37.612	7078		37.612	7077.14		7073.29		7051.16
		5.1253	395		5.1253	3373		5.1253	10439				37.6287	113		37.6287	77.3916		71.7184		42.7783				37.6287	7083		37.6287	7079.15		7075.08		7051.38
		5.142	426		5.142	3418		5.142	10397				37.6455	105		37.6455	80.1649		74.1604		43.1096				37.6455	7106		37.6455	7081.37		7077.06		7051.62
		5.1588	391		5.1588	3440		5.1588	10393				37.6622	109		37.6622	83.2354		76.8697		43.4708				37.6622	7094		37.6622	7083.83		7079.26		7051.88
		5.1755	389		5.1755	3402		5.1755	10385				37.6789	111		37.6789	86.6471		79.8867		43.8655				37.6789	7108		37.6789	7086.57		7081.71		7052.16
		5.1922	436		5.1922	3417		5.1922	10368				37.6956	98		37.6956	90.4525		83.2595		44.2981				37.6956	7126		37.6956	7089.62		7084.45		7052.48
		5.2089	423		5.2089	3393		5.2089	10379				37.7123	101		37.7123	94.7147		87.0463		44.7736				37.7123	7110		37.7123	7093.05		7087.54		7052.82
		5.2256	385		5.2256	3404		5.2256	10399				37.729	131		37.729	99.5101		91.3175		45.2977				37.729	7112		37.729	7096.91		7091.02		7053.2
		5.2423	394		5.2423	3393		5.2423	10398				37.7457	115		37.7457	104.931		96.1591		45.8774				37.7457	7125		37.7457	7101.29		7094.97		7053.62
		5.259	398		5.259	3418		5.259	10359				37.7624	124		37.7624	111.093		101.677		46.5209				37.7624	7109		37.7624	7106.27		7099.49		7054.09
		5.2757	405		5.2757	3361		5.2757	10415				37.7792	118		37.7792	118.135		108.003		47.2376				37.7792	7108		37.7792	7111.97		7104.67		7054.61
		5.2924	410		5.2924	3408		5.2924	10419				37.7959	150		37.7959	126.235		115.301		48.0394				37.7959	7125		37.7959	7118.55		7110.66		7055.2
		5.3092	415		5.3092	3392		5.3092	10398				37.8126	131		37.8126	135.616		123.781		48.94				37.8126	7102		37.8126	7126.18		7117.63		7055.85
		5.3259	408		5.3259	3431		5.3259	10387				37.8293	150		37.8293	146.563		133.712		49.9565				37.8293	7127		37.8293	7135.11		7125.82		7056.59
		5.3426	402		5.3426	3353		5.3426	10381				37.846	160		37.846	159.445		145.44		51.1096				37.846	7148		37.846	7145.64		7135.51		7057.44
		5.3593	399		5.3593	3373		5.3593	10365				37.8627	179		37.8627	174.745		159.426		52.4248				37.8627	7169		37.8627	7158.19		7147.1		7058.4
		5.376	407		5.376	3396		5.376	10316				37.8794	196		37.8794	193.11		176.281		53.9339				37.8794	7156		37.8794	7173.3		7161.1		7059.51
		5.3927	391		5.3927	3408		5.3927	10354				37.8961	219		37.8961	215.413		196.841		55.6768				37.8961	7183		37.8961	7191.72		7178.24		7060.79
		5.4094	395		5.4094	3363		5.4094	10359				37.9128	239		37.9128	242.863		222.264		57.7045				37.9128	7195		37.9128	7214.49		7199.52		7062.28
		5.4261	390		5.4261	3403		5.4261	10393				37.9296	294		37.9296	277.167		254.19		60.0823				37.9296	7239		37.9296	7243.07		7226.34		7064.03
		5.4428	404		5.4428	3340		5.4428	10348				37.9463	305		37.9463	320.793		295.003		62.8953				37.9463	7258		37.9463	7279.59		7260.79		7066.11
		5.4596	404		5.4596	3391		5.4596	10361				37.963	354		37.963	377.415		348.264		66.2562				37.963	7316		37.963	7327.27		7305.98		7068.6
		5.4763	415		5.4763	3381		5.4763	10402				37.9797	419		37.9797	452.674		419.463		70.3164				37.9797	7403		37.9797	7391.05		7366.74		7071.62
		5.493	365		5.493	3373		5.493	10350				37.9964	495		37.9964	555.548		517.37		75.2832				37.9964	7505		37.9964	7478.83		7450.81		7075.32
		5.5097	404		5.5097	3348		5.5097	10365				38.0131	597		38.0131	700.91		656.57		81.4461				38.0131	7642		38.0131	7603.77		7571.14		7079.94
		5.5264	419		5.5264	3355		5.5264	10385				38.0298	876		38.0298	914.516		862.401		89.2195				38.0298	7906		38.0298	7788.64		7750.17		7085.78
		5.5431	385		5.5431	3360		5.5431	10368				38.0465	1142		38.0465	1242.92		1180.81		99.2121				38.0465	8136		38.0465	8074.2		8028.18		7093.33
		5.5598	390		5.5598	3383		5.5598	10368				38.0632	1815		38.0632	1772.67		1697.43		112.347				38.0632	8569		38.0632	8533.38		8477.38		7103.31
		5.5765	360		5.5765	3367		5.5765	10358				38.08	2772		38.08	2658.46		2565.49		130.073				38.08	9257		38.08	9281.15		9211.59		7116.87
		5.5933	393		5.5933	3374		5.5933	10334				38.0967	4216		38.0967	4091.72		3974.06		154.767				38.0967	10286		38.0967	10384.3		10295.7		7135.92
		5.61	395		5.61	3397		5.61	10339				38.1134	5654		38.1134	5815.66		5662.24		190.525				38.1134	11455		38.1134	11389.4		11272.9		7163.76
		5.6267	390		5.6267	3359		5.6267	10354				38.1301	6280		38.1301	6239.32		6031.58		244.842				38.1301	11223		38.1301	11231		11071.8		7206.53
		5.6434	363		5.6434	3382		5.6434	10381				38.1468	4957		38.1468	4854.38		4559.06		332.426				38.1468	10192		38.1468	10189.2		9960.04		7276.42
		5.6601	376		5.6601	3362		5.6601	10378				38.1635	3300		38.1635	3419.28		2971.87		484.511				38.1635	9271		38.1635	9318.13		8966.05		7399.4
		5.6768	407		5.6768	3356		5.6768	10336				38.1802	2626		38.1802	2674.55		1939.62		772.028				38.1802	8913		38.1802	8911.8		8326		7633.1
		5.6935	373		5.6935	3318		5.6935	10385				38.1969	2790		38.1969	2636.97		1326.15		1347.93				38.1969	9074		38.1969	8971.42		7935.46		8083.27
		5.7102	380		5.7102	3347		5.7102	10364				38.2137	3195		38.2137	3217.57		953.528		2301.15				38.2137	9254		38.2137	9317.85		7691.29		8673.87
		5.7269	392		5.7269	3352		5.7269	10342				38.2304	3150		38.2304	3234.7		716.497		2555.31				38.2304	9049		38.2304	9057.4		7532.1		8572.61
		5.7437	390		5.7437	3354		5.7437	10340				38.2471	2324		38.2471	2147.97		558.513		1626.57				38.2471	8454		38.2471	8343.2		7423.86		7966.65
		5.7604	370		5.7604	3341		5.7604	10367				38.2638	1402		38.2638	1327.67		448.773		916				38.2638	7909		38.2638	7870.7		7347.46		7570.55
		5.7771	365		5.7771	3312		5.7771	10376				38.2805	766		38.2805	889.814		369.809		557.111				38.2805	7505		38.2805	7611.68		7291.77		7367.22
		5.7938	387		5.7938	3338		5.7938	10344				38.2972	454		38.2972	646.282		311.266		372.121				38.2972	7346		38.2972	7461.37		7250.04		7258.64
		5.8105	348		5.8105	3350		5.8105	10334				38.3139	315		38.3139	498.047		266.749		268.403				38.3139	7261		38.3139	7366.63		7218.03		7195.91
		5.8272	360		5.8272	3365		5.8272	10319				38.3306	278		38.3306	400.545		232.153		205.497				38.3306	7203		38.3306	7302.64		7192.96		7156.98
		5.8439	356		5.8439	3360		5.8439	10334				38.3473	260		38.3473	332.471		204.762		164.815				38.3473	7178		38.3473	7257.04		7172.99		7131.36
		5.8606	380		5.8606	3410		5.8606	10340				38.3641	207		38.3641	282.733		182.719		137.119				38.3641	7174		38.3641	7223.19		7156.83		7113.67
		5.8773	351		5.8773	3359		5.8773	10388				38.3808	178		38.3808	245.089		164.726		117.468				38.3808	7138		38.3808	7197.25		7143.58		7100.98
		5.8941	321		5.8941	3353		5.8941	10344				38.3975	176		38.3975	215.796		149.855		103.046				38.3975	7145		38.3975	7176.85		7132.58		7091.58
		5.9108	359		5.9108	3361		5.9108	10342				38.4142	151		38.4142	192.483		137.427		92.1613				38.4142	7142		38.4142	7160.48		7123.35		7084.44
		5.9275	356		5.9275	3337		5.9275	10352				38.4309	140		38.4309	173.583		126.937		83.7512				38.4309	7105		38.4309	7147.11		7115.53		7078.89
		5.9442	323		5.9442	3342		5.9442	10332				38.4476	123		38.4476	158.02		118.003		77.122				38.4476	7095		38.4476	7136.04		7108.86		7074.49
		5.9609	377		5.9609	3321		5.9609	10346				38.4643	117		38.4643	145.035		110.334		71.8063				38.4643	7117		38.4643	7126.75		7103.12		7070.94
		5.9776	367		5.9776	3345		5.9776	10329				38.481	104		38.481	134.077		103.702		67.4799				38.481	7094		38.481	7118.87		7098.14		7068.04
		5.9943	352		5.9943	3355		5.9943	10310				38.4977	112		38.4977	124.737		97.9295		63.9124				38.4977	7081		38.4977	7112.13		7093.79		7065.65
		6.011	354		6.011	3340		6.011	10385				38.5144	111		38.5144	116.705		92.8739		60.9367				38.5144	7078		38.5144	7106.32		7089.98		7063.64
		6.0277	331		6.0277	3354		6.0277	10375				38.5312	109		38.5312	109.746		88.4218		58.4291				38.5312	7101		38.5312	7101.26		7086.62		7061.95
		6.0445	347		6.0445	3368		6.0445	10320				38.5479	108		38.5479	103.672		84.481		56.2965				38.5479	7079		38.5479	7096.84		7083.64		7060.5
		6.0612	378		6.0612	3306		6.0612	10348				38.5646	94		38.5646	98.339		80.9762		54.4679				38.5646	7089		38.5646	7092.94		7080.98		7059.26
		6.0779	336		6.0779	3331		6.0779	10344				38.5813	118		38.5813	93.6288		77.8457		52.8883				38.5813	7084		38.5813	7089.49		7078.61		7058.19
		6.0946	395		6.0946	3327		6.0946	10356				38.598	111		38.598	89.4473		75.038		51.5144				38.598	7102		38.598	7086.42		7076.48		7057.25
		6.1113	319		6.1113	3392		6.1113	10338				38.6147	87		38.6147	85.7174		72.5104		50.3122				38.6147	7092		38.6147	7083.68		7074.55		7056.43
		6.128	350		6.128	3363		6.128	10325				38.6314	92		38.6314	82.3758		70.2268		49.2541				38.6314	7084		38.6314	7081.22		7072.81		7055.71
		6.1447	345		6.1447	3308		6.1447	10337				38.6481	86		38.6481	79.3698		68.1568		48.3181				38.6481	7076		38.6481	7079		7071.24		7055.07
		6.1614	338		6.1614	3325		6.1614	10358				38.6649	109		38.6649	76.6558		66.2747		47.4862				38.6649	7066		38.6649	7076.99		7069.8		7054.5
		6.1781	335		6.1781	3352		6.1781	10338				38.6816	92		38.6816	74.1967		64.5585		46.7434				38.6816	7080		38.6816	7075.17		7068.49		7053.99
		6.1949	320		6.1949	3345		6.1949	10368				38.6983	90		38.6983	71.9615		62.9892		46.0774				38.6983	7074		38.6983	7073.51		7067.29		7053.53
		6.2116	318		6.2116	3352		6.2116	10331				38.715	101		38.715	69.9235		61.5505		45.4781				38.715	7084		38.715	7072		7066.19		7053.12
		6.2283	331		6.2283	3334		6.2283	10298				38.7317	96		38.7317	68.0601		60.2283		44.9369				38.7317	7098		38.7317	7070.62		7065.18		7052.75
		6.245	347		6.245	3347		6.245	10276				38.7484	92		38.7484	66.3518		59.0105		44.4464				38.7484	7073		38.7484	7069.35		7064.24		7052.41
		6.2617	331		6.2617	3342		6.2617	10310				38.7651	75		38.7651	64.7818		57.8863		44.0006				38.7651	7081		38.7651	7068.18		7063.38		7052.1
		6.2784	385		6.2784	3332		6.2784	10324				38.7818	87		38.7818	63.3355		56.8464		43.5942				38.7818	7081		38.7818	7067.1		7062.58		7051.82
		6.2951	363		6.2951	3347		6.2951	10319				38.7985	92		38.7985	62		55.8826		43.2226				38.7985	7080		38.7985	7066.1		7061.84		7051.57
		6.3118	388		6.3118	3354		6.3118	10318				38.8153	75		38.8153	60.7645		54.9876		42.882				38.8153	7073		38.8153	7065.18		7061.16		7051.33
		6.3285	372		6.3285	3331		6.3285	10307				38.832	96		38.832	59.619		54.155		42.5691				38.832	7077		38.832	7064.32		7060.52		7051.11
		6.3453	353		6.3453	3331		6.3453	10318				38.8487	92		38.8487	58.555		53.3792		42.2809				38.8487	7077		38.8487	7063.53		7059.92		7050.91
		6.362	378		6.362	3319		6.362	10341				38.8654	74		38.8654	57.565		52.6552		42.0149				38.8654	7087		38.8654	7062.79		7059.36		7050.73
		6.3787	325		6.3787	3288		6.3787	10281				38.8821	96		38.8821	56.6421		51.9783		41.7689				38.8821	7065		38.8821	7062.09		7058.84		7050.56
		6.3954	321		6.3954	3344		6.3954	10289				38.8988	87		38.8988	55.7805		51.3447		41.541				38.8988	7084		38.8988	7061.45		7058.35		7050.4
		6.4121	312		6.4121	3301		6.4121	10318				38.9155	73		38.9155	54.9749		50.7507		41.3293				38.9155	7082		38.9155	7060.84		7057.9		7050.26
		6.4288	349		6.4288	3332		6.4288	10334				38.9322	91		38.9322	54.2204		50.1931		41.1324				38.9322	7082		38.9322	7060.28		7057.47		7050.12
		6.4455	372		6.4455	3304		6.4455	10335				38.9489	96		38.9489	53.5128		49.6689		40.949				38.9489	7086		38.9489	7059.75		7057.06		7049.99
		6.4622	333		6.4622	3334		6.4622	10318				38.9656	62		38.9656	52.8483		49.1756		40.7778				38.9656	7081		38.9656	7059.25		7056.68		7049.87
		6.4789	327		6.4789	3331		6.4789	10306				38.9824	58		38.9824	52.2234		48.7108		40.6178				38.9824	7074		38.9824	7058.78		7056.32		7049.76
		6.4957	317		6.4957	3293		6.4957	10330				38.9991	91		38.9991	51.6352		48.2723		40.468				38.9991	7076		38.9991	7058.33		7055.98		7049.66
		6.5124	334		6.5124	3337		6.5124	10330				39.0158	78		39.0158	51.0806		47.8582		40.3276				39.0158	7074		39.0158	7057.92		7055.66		7049.56
		6.5291	346		6.5291	3301		6.5291	10334
		6.5458	353		6.5458	3297		6.5458	10293
		6.5625	380		6.5625	3305		6.5625	10292
		6.5792	334		6.5792	3320		6.5792	10279
		6.5959	329		6.5959	3297		6.5959	10334
		6.6126	315		6.6126	3281		6.6126	10316
		6.6293	329		6.6293	3312		6.6293	10321
		6.6461	296		6.6461	3312		6.6461	10295
		6.6628	329		6.6628	3312		6.6628	10275
		6.6795	284		6.6795	3335		6.6795	10347
		6.6962	312		6.6962	3292		6.6962	10329
		6.7129	317		6.7129	3303		6.7129	10320
		6.7296	321		6.7296	3295		6.7296	10302
		6.7463	320		6.7463	3308		6.7463	10292
		6.763	323		6.763	3326		6.763	10284
		6.7798	338		6.7798	3302		6.7798	10282
		6.7965	324		6.7965	3294		6.7965	10293
		6.8132	322		6.8132	3292		6.8132	10302
		6.8299	329		6.8299	3304		6.8299	10294
		6.8466	332		6.8466	3287		6.8466	10331
		6.8633	352		6.8633	3281		6.8633	10295
		6.88	299		6.88	3298		6.88	10316
		6.8967	296		6.8967	3309		6.8967	10304
		6.9134	326		6.9134	3264		6.9134	10305
		6.9302	312		6.9302	3302		6.9302	10284
		6.9469	320		6.9469	3299		6.9469	10301
		6.9636	284		6.9636	3313		6.9636	10254
		6.9803	284		6.9803	3264		6.9803	10333
		6.997	345		6.997	3283		6.997	10268
		7.0137	278		7.0137	3250		7.0137	10276
		7.0304	290		7.0304	3291		7.0304	10307
		7.0471	277		7.0471	3253		7.0471	10277
		7.0638	308		7.0638	3302		7.0638	10296
		7.0806	301		7.0806	3289		7.0806	10296
		7.0973	331		7.0973	3284		7.0973	10280
		7.114	290		7.114	3274		7.114	10270
		7.1307	285		7.1307	3253		7.1307	10292
		7.1474	305		7.1474	3273		7.1474	10289
		7.1641	312		7.1641	3255		7.1641	10291
		7.1808	317		7.1808	3287		7.1808	10256
		7.1975	282		7.1975	3281		7.1975	10278
		7.2142	305		7.2142	3284		7.2142	10277
		7.231	293		7.231	3254		7.231	10254
		7.2477	295		7.2477	3311		7.2477	10255
		7.2644	305		7.2644	3275		7.2644	10292
		7.2811	290		7.2811	3264		7.2811	10242
		7.2978	312		7.2978	3274		7.2978	10280
		7.3145	290		7.3145	3282		7.3145	10255
		7.3312	292		7.3312	3278		7.3312	10282
		7.3479	276		7.3479	3260		7.3479	10285
		7.3646	294		7.3646	3269		7.3646	10305
		7.3814	294		7.3814	3269		7.3814	10254
		7.3981	291		7.3981	3279		7.3981	10249
		7.4148	296		7.4148	3274		7.4148	10283
		7.4315	312		7.4315	3281		7.4315	10256
		7.4482	289		7.4482	3272		7.4482	10268
		7.4649	279		7.4649	3281		7.4649	10283
		7.4816	264		7.4816	3288		7.4816	10255
		7.4983	326		7.4983	3265		7.4983	10292
		7.515	283		7.515	3279		7.515	10278
		7.5318	304		7.5318	3309		7.5318	10269
		7.5485	309		7.5485	3262		7.5485	10249
		7.5652	291		7.5652	3250		7.5652	10270
		7.5819	312		7.5819	3276		7.5819	10260
		7.5986	288		7.5986	3261		7.5986	10255
		7.6153	270		7.6153	3276		7.6153	10250
		7.632	303		7.632	3280		7.632	10263
		7.6487	293		7.6487	3263		7.6487	10248
		7.6654	277		7.6654	3287		7.6654	10242
		7.6822	261		7.6822	3281		7.6822	10241
		7.6989	254		7.6989	3289		7.6989	10276
		7.7156	295		7.7156	3268		7.7156	10256
		7.7323	299		7.7323	3249		7.7323	10244
		7.749	264		7.749	3272		7.749	10259
		7.7657	281		7.7657	3269		7.7657	10248
		7.7824	274		7.7824	3264		7.7824	10223
		7.7991	281		7.7991	3244		7.7991	10263
		7.8158	274		7.8158	3249		7.8158	10282
		7.8326	256		7.8326	3241		7.8326	10263
		7.8493	267		7.8493	3281		7.8493	10281
		7.866	260		7.866	3250		7.866	10240
		7.8827	253		7.8827	3249		7.8827	10273
		7.8994	280		7.8994	3260		7.8994	10259
		7.9161	312		7.9161	3267		7.9161	10272
		7.9328	279		7.9328	3248		7.9328	10222
		7.9495	244		7.9495	3256		7.9495	10233
		7.9663	289		7.9663	3261		7.9663	10258
		7.983	276		7.983	3305		7.983	10250
		7.9997	249		7.9997	3273		7.9997	10238
		8.0164	245		8.0164	3264		8.0164	10253
		8.0331	264		8.0331	3264		8.0331	10232
		8.0498	264		8.0498	3232		8.0498	10235
		8.0665	278		8.0665	3259		8.0665	10240
		8.0832	276		8.0832	3244		8.0832	10266
		8.0999	273		8.0999	3249		8.0999	10236
		8.1167	258		8.1167	3258		8.1167	10260
		8.1334	302		8.1334	3268		8.1334	10217
		8.1501	275		8.1501	3241		8.1501	10237
		8.1668	263		8.1668	3250		8.1668	10252
		8.1835	285		8.1835	3241		8.1835	10210
		8.2002	282		8.2002	3256		8.2002	10248
		8.2169	254		8.2169	3250		8.2169	10233
		8.2336	256		8.2336	3237		8.2336	10224
		8.2503	265		8.2503	3235		8.2503	10234
		8.2671	277		8.2671	3259		8.2671	10231
		8.2838	268		8.2838	3240		8.2838	10224
		8.3005	274		8.3005	3266		8.3005	10245
		8.3172	252		8.3172	3264		8.3172	10226
		8.3339	246		8.3339	3230		8.3339	10235
		8.3506	256		8.3506	3249		8.3506	10199
		8.3673	212		8.3673	3227		8.3673	10212
		8.384	253		8.384	3250		8.384	10253
		8.4007	238		8.4007	3252		8.4007	10262
		8.4175	258		8.4175	3268		8.4175	10247
		8.4342	288		8.4342	3236		8.4342	10250
		8.4509	252		8.4509	3244		8.4509	10253
		8.4676	262		8.4676	3242		8.4676	10234
		8.4843	276		8.4843	3264		8.4843	10178
		8.501	261		8.501	3258		8.501	10239
		8.5177	263		8.5177	3260		8.5177	10247
		8.5344	277		8.5344	3238		8.5344	10231
		8.5511	288		8.5511	3285		8.5511	10216
		8.5679	242		8.5679	3246		8.5679	10233
		8.5846	256		8.5846	3211		8.5846	10222
		8.6013	254		8.6013	3216		8.6013	10209
		8.618	278		8.618	3225		8.618	10250
		8.6347	264		8.6347	3252		8.6347	10215
		8.6514	279		8.6514	3219		8.6514	10261
		8.6681	273		8.6681	3237		8.6681	10221
		8.6848	236		8.6848	3226		8.6848	10255
		8.7015	258		8.7015	3224		8.7015	10192
		8.7183	260		8.7183	3231		8.7183	10235
		8.735	230		8.735	3234		8.735	10205
		8.7517	264		8.7517	3238		8.7517	10227
		8.7684	220		8.7684	3258		8.7684	10216
		8.7851	258		8.7851	3237		8.7851	10233
		8.8018	265		8.8018	3231		8.8018	10242
		8.8185	251		8.8185	3223		8.8185	10215
		8.8352	279		8.8352	3248		8.8352	10218
		8.8519	261		8.8519	3217		8.8519	10225
		8.8687	248		8.8687	3191		8.8687	10221
		8.8854	227		8.8854	3251		8.8854	10193
		8.9021	245		8.9021	3207		8.9021	10211
		8.9188	261		8.9188	3255		8.9188	10201
		8.9355	285		8.9355	3232		8.9355	10225
		8.9522	235		8.9522	3234		8.9522	10201
		8.9689	252		8.9689	3258		8.9689	10231
		8.9856	220		8.9856	3230		8.9856	10212
		9.0023	215		9.0023	3213		9.0023	10223
		9.0191	234		9.0191	3224		9.0191	10181
		9.0358	256		9.0358	3218		9.0358	10241
		9.0525	238		9.0525	3234		9.0525	10209
		9.0692	253		9.0692	3249		9.0692	10210
		9.0859	242		9.0859	3194		9.0859	10199
		9.1026	237		9.1026	3244		9.1026	10205
		9.1193	264		9.1193	3213		9.1193	10213
		9.136	241		9.136	3234		9.136	10207
		9.1528	278		9.1528	3218		9.1528	10215
		9.1695	267		9.1695	3250		9.1695	10220
		9.1862	255		9.1862	3230		9.1862	10216
		9.2029	244		9.2029	3218		9.2029	10220
		9.2196	247		9.2196	3208		9.2196	10203
		9.2363	220		9.2363	3206		9.2363	10195
		9.253	234		9.253	3193		9.253	10217
		9.2697	195		9.2697	3199		9.2697	10190
		9.2864	253		9.2864	3207		9.2864	10232
		9.3032	258		9.3032	3197		9.3032	10176
		9.3199	250		9.3199	3223		9.3199	10208
		9.3366	216		9.3366	3240		9.3366	10215
		9.3533	264		9.3533	3252		9.3533	10211
		9.37	220		9.37	3232		9.37	10221
		9.3867	226		9.3867	3204		9.3867	10191
		9.4034	208		9.4034	3211		9.4034	10215
		9.4201	211		9.4201	3218		9.4201	10217
		9.4368	206		9.4368	3226		9.4368	10212
		9.4536	266		9.4536	3205		9.4536	10223
		9.4703	232		9.4703	3211		9.4703	10213
		9.487	207		9.487	3209		9.487	10213
		9.5037	256		9.5037	3229		9.5037	10188
		9.5204	227		9.5204	3208		9.5204	10212
		9.5371	209		9.5371	3204		9.5371	10193
		9.5538	234		9.5538	3232		9.5538	10191
		9.5705	241		9.5705	3229		9.5705	10193
		9.5872	237		9.5872	3210		9.5872	10205
		9.604	241		9.604	3209		9.604	10204
		9.6207	265		9.6207	3225		9.6207	10207
		9.6374	251		9.6374	3213		9.6374	10239
		9.6541	245		9.6541	3197		9.6541	10195
		9.6708	220		9.6708	3191		9.6708	10209
		9.6875	251		9.6875	3215		9.6875	10205
		9.7042	224		9.7042	3192		9.7042	10208
		9.7209	235		9.7209	3208		9.7209	10195
		9.7376	212		9.7376	3215		9.7376	10195
		9.7544	231		9.7544	3219		9.7544	10197
		9.7711	237		9.7711	3221		9.7711	10210
		9.7878	211		9.7878	3201		9.7878	10194
		9.8045	216		9.8045	3213		9.8045	10183
		9.8212	205		9.8212	3196		9.8212	10195
		9.8379	207		9.8379	3209		9.8379	10213
		9.8546	202		9.8546	3201		9.8546	10211
		9.8713	190		9.8713	3199		9.8713	10201
		9.888	210		9.888	3207		9.888	10189
		9.9048	208		9.9048	3218		9.9048	10191
		9.9215	224		9.9215	3186		9.9215	10197
		9.9382	232		9.9382	3193		9.9382	10195
		9.9549	245		9.9549	3216		9.9549	10191
		9.9716	215		9.9716	3209		9.9716	10187
		9.9883	210		9.9883	3195		9.9883	10182
		10.005	196		10.005	3210		10.005	10169
		10.0217	254		10.0217	3236		10.0217	10159
		10.0384	216		10.0384	3167		10.0384	10182
		10.0552	219		10.0552	3195		10.0552	10167
		10.0719	209		10.0719	3202		10.0719	10172
		10.0886	207		10.0886	3198		10.0886	10163
		10.1053	204		10.1053	3209		10.1053	10186
		10.122	203		10.122	3227		10.122	10186
		10.1387	215		10.1387	3177		10.1387	10193
		10.1554	208		10.1554	3172		10.1554	10192
		10.1721	192		10.1721	3183		10.1721	10201
		10.1888	207		10.1888	3169		10.1888	10203
		10.2056	240		10.2056	3191		10.2056	10176
		10.2223	212		10.2223	3188		10.2223	10190
		10.239	192		10.239	3177		10.239	10205
		10.2557	216		10.2557	3192		10.2557	10172
		10.2724	208		10.2724	3181		10.2724	10183
		10.2891	217		10.2891	3208		10.2891	10196
		10.3058	217		10.3058	3222		10.3058	10192
		10.3225	229		10.3225	3182		10.3225	10180
		10.3393	234		10.3393	3188		10.3393	10189
		10.356	245		10.356	3195		10.356	10188
		10.3727	193		10.3727	3192		10.3727	10168
		10.3894	168		10.3894	3163		10.3894	10192
		10.4061	193		10.4061	3191		10.4061	10187
		10.4228	211		10.4228	3197		10.4228	10211
		10.4395	198		10.4395	3203		10.4395	10165
		10.4562	183		10.4562	3186		10.4562	10180
		10.4729	219		10.4729	3194		10.4729	10182
		10.4897	239		10.4897	3201		10.4897	10169
		10.5064	217		10.5064	3187		10.5064	10182
		10.5231	205		10.5231	3198		10.5231	10196
		10.5398	248		10.5398	3186		10.5398	10162
		10.5565	219		10.5565	3169		10.5565	10169
		10.5732	215		10.5732	3183		10.5732	10174
		10.5899	212		10.5899	3176		10.5899	10172
		10.6066	215		10.6066	3183		10.6066	10176
		10.6233	220		10.6233	3204		10.6233	10177
		10.6401	199		10.6401	3202		10.6401	10166
		10.6568	226		10.6568	3193		10.6568	10179
		10.6735	222		10.6735	3166		10.6735	10172
		10.6902	201		10.6902	3192		10.6902	10186
		10.7069	187		10.7069	3169		10.7069	10174
		10.7236	212		10.7236	3190		10.7236	10192
		10.7403	227		10.7403	3166		10.7403	10192
		10.757	219		10.757	3179		10.757	10186
		10.7737	216		10.7737	3203		10.7737	10201
		10.7905	179		10.7905	3172		10.7905	10166
		10.8072	186		10.8072	3196		10.8072	10182
		10.8239	212		10.8239	3189		10.8239	10180
		10.8406	205		10.8406	3181		10.8406	10179
		10.8573	215		10.8573	3199		10.8573	10177
		10.874	196		10.874	3151		10.874	10175
		10.8907	203		10.8907	3184		10.8907	10175
		10.9074	207		10.9074	3180		10.9074	10167
		10.9241	199		10.9241	3182		10.9241	10154
		10.9409	197		10.9409	3166		10.9409	10173
		10.9576	198		10.9576	3196		10.9576	10163
		10.9743	193		10.9743	3180		10.9743	10168
		10.991	218		10.991	3191		10.991	10163
		11.0077	207		11.0077	3192		11.0077	10147
		11.0244	213		11.0244	3154		11.0244	10159
		11.0411	203		11.0411	3179		11.0411	10175
		11.0578	218		11.0578	3166		11.0578	10191
		11.0745	188		11.0745	3198		11.0745	10174
		11.0913	230		11.0913	3208		11.0913	10167
		11.108	191		11.108	3191		11.108	10181
		11.1247	184		11.1247	3183		11.1247	10169
		11.1414	186		11.1414	3191		11.1414	10172
		11.1581	176		11.1581	3170		11.1581	10175
		11.1748	207		11.1748	3192		11.1748	10205
		11.1915	186		11.1915	3206		11.1915	10151
		11.2082	174		11.2082	3199		11.2082	10161
		11.2249	188		11.2249	3141		11.2249	10189
		11.2417	187		11.2417	3184		11.2417	10154
		11.2584	198		11.2584	3166		11.2584	10174
		11.2751	209		11.2751	3192		11.2751	10147
		11.2918	211		11.2918	3175		11.2918	10158
		11.3085	180		11.3085	3172		11.3085	10175
		11.3252	191		11.3252	3168		11.3252	10149
		11.3419	182		11.3419	3153		11.3419	10176
		11.3586	197		11.3586	3159		11.3586	10159
		11.3753	198		11.3753	3177		11.3753	10175
		11.3921	199		11.3921	3174		11.3921	10155
		11.4088	175		11.4088	3176		11.4088	10151
		11.4255	191		11.4255	3173		11.4255	10150
		11.4422	188		11.4422	3169		11.4422	10153
		11.4589	181		11.4589	3161		11.4589	10166
		11.4756	186		11.4756	3191		11.4756	10156
		11.4923	187		11.4923	3183		11.4923	10156
		11.509	172		11.509	3158		11.509	10156
		11.5258	194		11.5258	3162		11.5258	10168
		11.5425	165		11.5425	3192		11.5425	10173
		11.5592	183		11.5592	3150		11.5592	10155
		11.5759	204		11.5759	3187		11.5759	10146
		11.5926	182		11.5926	3176		11.5926	10188
		11.6093	172		11.6093	3161		11.6093	10162
		11.626	195		11.626	3170		11.626	10183
		11.6427	204		11.6427	3170		11.6427	10189
		11.6594	192		11.6594	3187		11.6594	10169
		11.6762	186		11.6762	3162		11.6762	10166
		11.6929	189		11.6929	3174		11.6929	10156
		11.7096	198		11.7096	3169		11.7096	10148
		11.7263	208		11.7263	3177		11.7263	10170
		11.743	209		11.743	3184		11.743	10168
		11.7597	175		11.7597	3168		11.7597	10181
		11.7764	161		11.7764	3151		11.7764	10191
		11.7931	187		11.7931	3165		11.7931	10159
		11.8098	198		11.8098	3166		11.8098	10153
		11.8266	178		11.8266	3184		11.8266	10178
		11.8433	170		11.8433	3187		11.8433	10159
		11.86	195		11.86	3172		11.86	10150
		11.8767	188		11.8767	3165		11.8767	10160
		11.8934	202		11.8934	3188		11.8934	10166
		11.9101	193		11.9101	3181		11.9101	10158
		11.9268	197		11.9268	3173		11.9268	10175
		11.9435	201		11.9435	3187		11.9435	10175
		11.9602	180		11.9602	3156		11.9602	10156
		11.977	169		11.977	3177		11.977	10165
		11.9937	156		11.9937	3194		11.9937	10194
		12.0104	213		12.0104	3161		12.0104	10161
		12.0271	193		12.0271	3179		12.0271	10164
		12.0438	193		12.0438	3161		12.0438	10186
		12.0605	159		12.0605	3150		12.0605	10160
		12.0772	179		12.0772	3164		12.0772	10147
		12.0939	188		12.0939	3150		12.0939	10147
		12.1106	174		12.1106	3177		12.1106	10151
		12.1274	170		12.1274	3156		12.1274	10166
		12.1441	177		12.1441	3191		12.1441	10156
		12.1608	197		12.1608	3148		12.1608	10182
		12.1775	187		12.1775	3180		12.1775	10162
		12.1942	188		12.1942	3151		12.1942	10166
		12.2109	184		12.2109	3150		12.2109	10164
		12.2276	203		12.2276	3162		12.2276	10165
		12.2443	170		12.2443	3183		12.2443	10177
		12.261	178		12.261	3129		12.261	10144
		12.2778	187		12.2778	3170		12.2778	10144
		12.2945	161		12.2945	3160		12.2945	10137
		12.3112	172		12.3112	3183		12.3112	10166
		12.3279	186		12.3279	3154		12.3279	10156
		12.3446	187		12.3446	3144		12.3446	10168
		12.3613	193		12.3613	3160		12.3613	10179
		12.378	164		12.378	3159		12.378	10152
		12.3947	170		12.3947	3134		12.3947	10146
		12.4114	183		12.4114	3177		12.4114	10142
		12.4282	169		12.4282	3181		12.4282	10166
		12.4449	168		12.4449	3154		12.4449	10150
		12.4616	176		12.4616	3132		12.4616	10156
		12.4783	189		12.4783	3167		12.4783	10144
		12.495	158		12.495	3177		12.495	10179
		12.5117	168		12.5117	3167		12.5117	10141
		12.5284	188		12.5284	3139		12.5284	10139
		12.5451	210		12.5451	3158		12.5451	10151
		12.5618	178		12.5618	3175		12.5618	10125
		12.5786	151		12.5786	3141		12.5786	10146
		12.5953	154		12.5953	3167		12.5953	10164
		12.612	179		12.612	3159		12.612	10163
		12.6287	172		12.6287	3148		12.6287	10159
		12.6454	168		12.6454	3153		12.6454	10170
		12.6621	180		12.6621	3158		12.6621	10168
		12.6788	152		12.6788	3141		12.6788	10181
		12.6955	158		12.6955	3147		12.6955	10160
		12.7123	174		12.7123	3165		12.7123	10148
		12.729	172		12.729	3139		12.729	10140
		12.7457	149		12.7457	3159		12.7457	10135
		12.7624	190		12.7624	3147		12.7624	10141
		12.7791	167		12.7791	3125		12.7791	10150
		12.7958	159		12.7958	3180		12.7958	10179
		12.8125	153		12.8125	3148		12.8125	10168
		12.8292	183		12.8292	3135		12.8292	10173
		12.8459	165		12.8459	3134		12.8459	10173
		12.8627	174		12.8627	3138		12.8627	10149
		12.8794	186		12.8794	3149		12.8794	10142
		12.8961	189		12.8961	3163		12.8961	10148
		12.9128	193		12.9128	3150		12.9128	10161
		12.9295	168		12.9295	3162		12.9295	10155
		12.9462	155		12.9462	3152		12.9462	10122
		12.9629	156		12.9629	3156		12.9629	10166
		12.9796	168		12.9796	3175		12.9796	10156
		12.9963	158		12.9963	3151		12.9963	10130
		13.0131	156		13.0131	3146		13.0131	10161
		13.0298	179		13.0298	3165		13.0298	10148
		13.0465	149		13.0465	3150		13.0465	10133
		13.0632	151		13.0632	3167		13.0632	10142
		13.0799	155		13.0799	3160		13.0799	10155
		13.0966	146		13.0966	3149		13.0966	10164
		13.1133	149		13.1133	3167		13.1133	10141
		13.13	172		13.13	3163		13.13	10145
		13.1467	170		13.1467	3155		13.1467	10142
		13.1635	160		13.1635	3158		13.1635	10176
		13.1802	163		13.1802	3166		13.1802	10149
		13.1969	175		13.1969	3125		13.1969	10146
		13.2136	152		13.2136	3152		13.2136	10137
		13.2303	147		13.2303	3146		13.2303	10149
		13.247	165		13.247	3136		13.247	10166
		13.2637	164		13.2637	3150		13.2637	10169
		13.2804	140		13.2804	3167		13.2804	10151
		13.2971	160		13.2971	3121		13.2971	10160
		13.3139	190		13.3139	3148		13.3139	10154
		13.3306	158		13.3306	3154		13.3306	10153
		13.3473	202		13.3473	3137		13.3473	10131
		13.364	148		13.364	3151		13.364	10158
		13.3807	147		13.3807	3146		13.3807	10168
		13.3974	167		13.3974	3147		13.3974	10132
		13.4141	175		13.4141	3152		13.4141	10182
		13.4308	150		13.4308	3131		13.4308	10153
		13.4475	140		13.4475	3138		13.4475	10141
		13.4643	163		13.4643	3140		13.4643	10159
		13.481	145		13.481	3163		13.481	10141
		13.4977	152		13.4977	3146		13.4977	10161
		13.5144	150		13.5144	3168		13.5144	10160
		13.5311	145		13.5311	3141		13.5311	10152
		13.5478	151		13.5478	3140		13.5478	10146
		13.5645	176		13.5645	3135		13.5645	10147
		13.5812	165		13.5812	3149		13.5812	10146
		13.5979	179		13.5979	3163		13.5979	10132
		13.6147	164		13.6147	3139		13.6147	10144
		13.6314	169		13.6314	3144		13.6314	10152
		13.6481	136		13.6481	3136		13.6481	10124
		13.6648	154		13.6648	3125		13.6648	10132
		13.6815	174		13.6815	3137		13.6815	10136
		13.6982	140		13.6982	3146		13.6982	10165
		13.7149	182		13.7149	3150		13.7149	10148
		13.7316	172		13.7316	3130		13.7316	10138
		13.7483	179		13.7483	3138		13.7483	10147
		13.7651	154		13.7651	3183		13.7651	10116
		13.7818	170		13.7818	3144		13.7818	10147
		13.7985	154		13.7985	3153		13.7985	10113
		13.8152	147		13.8152	3140		13.8152	10141
		13.8319	145		13.8319	3129		13.8319	10140
		13.8486	148		13.8486	3144		13.8486	10141
		13.8653	142		13.8653	3156		13.8653	10149
		13.882	154		13.882	3154		13.882	10142
		13.8988	175		13.8988	3152		13.8988	10160
		13.9155	144		13.9155	3126		13.9155	10148
		13.9322	158		13.9322	3142		13.9322	10140
		13.9489	153		13.9489	3156		13.9489	10145
		13.9656	151		13.9656	3132		13.9656	10144
		13.9823	155		13.9823	3174		13.9823	10181
		13.999	136		13.999	3156		13.999	10140
		14.0157	155		14.0157	3140		14.0157	10144
		14.0324	154		14.0324	3138		14.0324	10152
		14.0492	151		14.0492	3161		14.0492	10170
		14.0659	161		14.0659	3151		14.0659	10140
		14.0826	160		14.0826	3131		14.0826	10147
		14.0993	167		14.0993	3135		14.0993	10167
		14.116	134		14.116	3135		14.116	10142
		14.1327	164		14.1327	3147		14.1327	10125
		14.1494	151		14.1494	3131		14.1494	10140
		14.1661	169		14.1661	3142		14.1661	10146
		14.1828	162		14.1828	3155		14.1828	10150
		14.1996	165		14.1996	3127		14.1996	10144
		14.2163	167		14.2163	3159		14.2163	10163
		14.233	170		14.233	3150		14.233	10160
		14.2497	152		14.2497	3152		14.2497	10147
		14.2664	148		14.2664	3150		14.2664	10134
		14.2831	146		14.2831	3126		14.2831	10132
		14.2998	153		14.2998	3140		14.2998	10162
		14.3165	164		14.3165	3134		14.3165	10134
		14.3332	127		14.3332	3138		14.3332	10139
		14.35	155		14.35	3141		14.35	10112
		14.3667	158		14.3667	3147		14.3667	10145
		14.3834	141		14.3834	3138		14.3834	10135
		14.4001	152		14.4001	3152		14.4001	10164
		14.4168	163		14.4168	3131		14.4168	10135
		14.4335	161		14.4335	3154		14.4335	10147
		14.4502	135		14.4502	3144		14.4502	10168
		14.4669	148		14.4669	3124		14.4669	10149
		14.4836	173		14.4836	3153		14.4836	10132
		14.5004	159		14.5004	3133		14.5004	10121
		14.5171	144		14.5171	3138		14.5171	10116
		14.5338	156		14.5338	3155		14.5338	10144
		14.5505	156		14.5505	3125		14.5505	10149
		14.5672	147		14.5672	3136		14.5672	10152
		14.5839	136		14.5839	3160		14.5839	10161
		14.6006	169		14.6006	3146		14.6006	10141
		14.6173	170		14.6173	3144		14.6173	10147
		14.634	150		14.634	3153		14.634	10142
		14.6508	126		14.6508	3177		14.6508	10134
		14.6675	179		14.6675	3140		14.6675	10148
		14.6842	147		14.6842	3141		14.6842	10150
		14.7009	131		14.7009	3126		14.7009	10138
		14.7176	135		14.7176	3147		14.7176	10134
		14.7343	136		14.7343	3138		14.7343	10136
		14.751	134		14.751	3151		14.751	10148
		14.7677	160		14.7677	3138		14.7677	10140
		14.7844	124		14.7844	3126		14.7844	10124
		14.8012	147		14.8012	3117		14.8012	10115
		14.8179	153		14.8179	3142		14.8179	10115
		14.8346	148		14.8346	3142		14.8346	10138
		14.8513	154		14.8513	3135		14.8513	10148
		14.868	144		14.868	3135		14.868	10146
		14.8847	150		14.8847	3137		14.8847	10161
		14.9014	156		14.9014	3121		14.9014	10141
		14.9181	132		14.9181	3126		14.9181	10130
		14.9348	139		14.9348	3138		14.9348	10137
		14.9516	137		14.9516	3132		14.9516	10138
		14.9683	155		14.9683	3150		14.9683	10136
		14.985	135		14.985	3138		14.985	10145
		15.0017	148		15.0017	3117		15.0017	10135
		15.0184	160		15.0184	3155		15.0184	10127
		15.0351	168		15.0351	3147		15.0351	10126
		15.0518	145		15.0518	3147		15.0518	10123
		15.0685	132		15.0685	3149		15.0685	10150
		15.0853	139		15.0853	3110		15.0853	10146
		15.102	141		15.102	3122		15.102	10125
		15.1187	174		15.1187	3131		15.1187	10156
		15.1354	159		15.1354	3148		15.1354	10153
		15.1521	146		15.1521	3129		15.1521	10148
		15.1688	149		15.1688	3121		15.1688	10132
		15.1855	151		15.1855	3156		15.1855	10142
		15.2022	168		15.2022	3135		15.2022	10148
		15.2189	146		15.2189	3137		15.2189	10124
		15.2357	162		15.2357	3138		15.2357	10145
		15.2524	126		15.2524	3139		15.2524	10131
		15.2691	119		15.2691	3129		15.2691	10127
		15.2858	168		15.2858	3121		15.2858	10118
		15.3025	138		15.3025	3163		15.3025	10133
		15.3192	138		15.3192	3147		15.3192	10121
		15.3359	144		15.3359	3146		15.3359	10122
		15.3526	156		15.3526	3132		15.3526	10125
		15.3693	123		15.3693	3152		15.3693	10147
		15.3861	136		15.3861	3109		15.3861	10137
		15.4028	151		15.4028	3129		15.4028	10136
		15.4195	137		15.4195	3129		15.4195	10141
		15.4362	140		15.4362	3121		15.4362	10131
		15.4529	132		15.4529	3152		15.4529	10124
		15.4696	133		15.4696	3135		15.4696	10147
		15.4863	147		15.4863	3134		15.4863	10121
		15.503	132		15.503	3115		15.503	10139
		15.5197	132		15.5197	3133		15.5197	10141
		15.5365	130		15.5365	3110		15.5365	10127
		15.5532	136		15.5532	3131		15.5532	10132
		15.5699	133		15.5699	3130		15.5699	10116
		15.5866	164		15.5866	3155		15.5866	10139
		15.6033	148		15.6033	3139		15.6033	10146
		15.62	162		15.62	3126		15.62	10118
		15.6367	131		15.6367	3099		15.6367	10130
		15.6534	139		15.6534	3120		15.6534	10125
		15.6701	137		15.6701	3118		15.6701	10148
		15.6869	132		15.6869	3152		15.6869	10139
		15.7036	138		15.7036	3127		15.7036	10140
		15.7203	160		15.7203	3126		15.7203	10129
		15.737	139		15.737	3123		15.737	10137
		15.7537	146		15.7537	3142		15.7537	10145
		15.7704	152		15.7704	3135		15.7704	10115
		15.7871	138		15.7871	3121		15.7871	10124
		15.8038	134		15.8038	3124		15.8038	10130
		15.8205	132		15.8205	3108		15.8205	10144
		15.8373	131		15.8373	3138		15.8373	10136
		15.854	133		15.854	3113		15.854	10126
		15.8707	131		15.8707	3118		15.8707	10137
		15.8874	119		15.8874	3123		15.8874	10142
		15.9041	124		15.9041	3117		15.9041	10162
		15.9208	134		15.9208	3139		15.9208	10124
		15.9375	132		15.9375	3123		15.9375	10123
		15.9542	137		15.9542	3122		15.9542	10132
		15.9709	111		15.9709	3123		15.9709	10129
		15.9877	129		15.9877	3135		15.9877	10119
		16.0044	139		16.0044	3125		16.0044	10119
		16.0211	155		16.0211	3133		16.0211	10147
		16.0378	140		16.0378	3142		16.0378	10120
		16.0545	161		16.0545	3129		16.0545	10133
		16.0712	129		16.0712	3130		16.0712	10122
		16.0879	146		16.0879	3110		16.0879	10115
		16.1046	141		16.1046	3124		16.1046	10132
		16.1213	127		16.1213	3122		16.1213	10149
		16.1381	140		16.1381	3134		16.1381	10150
		16.1548	135		16.1548	3119		16.1548	10127
		16.1715	125		16.1715	3137		16.1715	10129
		16.1882	135		16.1882	3111		16.1882	10124
		16.2049	145		16.2049	3115		16.2049	10140
		16.2216	139		16.2216	3141		16.2216	10135
		16.2383	142		16.2383	3126		16.2383	10134
		16.255	127		16.255	3106		16.255	10135
		16.2718	137		16.2718	3127		16.2718	10125
		16.2885	123		16.2885	3145		16.2885	10137
		16.3052	127		16.3052	3139		16.3052	10117
		16.3219	134		16.3219	3120		16.3219	10142
		16.3386	131		16.3386	3136		16.3386	10118
		16.3553	131		16.3553	3126		16.3553	10137
		16.372	138		16.372	3139		16.372	10142
		16.3887	136		16.3887	3129		16.3887	10134
		16.4054	130		16.4054	3137		16.4054	10110
		16.4222	142		16.4222	3121		16.4222	10122
		16.4389	154		16.4389	3124		16.4389	10125
		16.4556	134		16.4556	3125		16.4556	10134
		16.4723	131		16.4723	3125		16.4723	10149
		16.489	132		16.489	3125		16.489	10126
		16.5057	130		16.5057	3117		16.5057	10120
		16.5224	124		16.5224	3103		16.5224	10140
		16.5391	132		16.5391	3102		16.5391	10134
		16.5558	107		16.5558	3112		16.5558	10124
		16.5726	141		16.5726	3118		16.5726	10131
		16.5893	132		16.5893	3132		16.5893	10135
		16.606	125		16.606	3121		16.606	10130
		16.6227	129		16.6227	3126		16.6227	10151
		16.6394	125		16.6394	3126		16.6394	10115
		16.6561	148		16.6561	3125		16.6561	10133
		16.6728	134		16.6728	3138		16.6728	10125
		16.6895	134		16.6895	3125		16.6895	10134
		16.7062	118		16.7062	3106		16.7062	10109
		16.723	149		16.723	3121		16.723	10120
		16.7397	139		16.7397	3141		16.7397	10144
		16.7564	137		16.7564	3108		16.7564	10122
		16.7731	122		16.7731	3111		16.7731	10121
		16.7898	137		16.7898	3103		16.7898	10120
		16.8065	119		16.8065	3127		16.8065	10120
		16.8232	132		16.8232	3115		16.8232	10118
		16.8399	133		16.8399	3132		16.8399	10141
		16.8566	110		16.8566	3120		16.8566	10129
		16.8734	131		16.8734	3110		16.8734	10125
		16.8901	129		16.8901	3105		16.8901	10137
		16.9068	133		16.9068	3126		16.9068	10117
		16.9235	127		16.9235	3103		16.9235	10134
		16.9402	144		16.9402	3115		16.9402	10117
		16.9569	121		16.9569	3121		16.9569	10120
		16.9736	119		16.9736	3103		16.9736	10115
		16.9903	144		16.9903	3137		16.9903	10120
		17.007	125		17.007	3101		17.007	10141
		17.0238	134		17.0238	3136		17.0238	10145
		17.0405	153		17.0405	3107		17.0405	10126
		17.0572	125		17.0572	3122		17.0572	10105
		17.0739	138		17.0739	3112		17.0739	10123
		17.0906	145		17.0906	3140		17.0906	10117
		17.1073	122		17.1073	3127		17.1073	10112
		17.124	141		17.124	3112		17.124	10136
		17.1407	119		17.1407	3102		17.1407	10116
		17.1574	144		17.1574	3141		17.1574	10125
		17.1742	132		17.1742	3120		17.1742	10132
		17.1909	123		17.1909	3131		17.1909	10119
		17.2076	159		17.2076	3129		17.2076	10129
		17.2243	135		17.2243	3110		17.2243	10117
		17.241	133		17.241	3121		17.241	10129
		17.2577	124		17.2577	3116		17.2577	10125
		17.2744	134		17.2744	3120		17.2744	10131
		17.2911	121		17.2911	3124		17.2911	10134
		17.3078	145		17.3078	3106		17.3078	10129
		17.3246	122		17.3246	3107		17.3246	10116
		17.3413	129		17.3413	3117		17.3413	10119
		17.358	147		17.358	3105		17.358	10105
		17.3747	116		17.3747	3129		17.3747	10139
		17.3914	132		17.3914	3111		17.3914	10115
		17.4081	120		17.4081	3132		17.4081	10112
		17.4248	144		17.4248	3134		17.4248	10113
		17.4415	118		17.4415	3113		17.4415	10124
		17.4583	140		17.4583	3126		17.4583	10136
		17.475	126		17.475	3117		17.475	10122
		17.4917	118		17.4917	3110		17.4917	10133
		17.5084	111		17.5084	3115		17.5084	10110
		17.5251	154		17.5251	3118		17.5251	10118
		17.5418	113		17.5418	3129		17.5418	10119
		17.5585	138		17.5585	3120		17.5585	10109
		17.5752	127		17.5752	3108		17.5752	10107
		17.5919	127		17.5919	3122		17.5919	10119
		17.6087	131		17.6087	3103		17.6087	10105
		17.6254	125		17.6254	3123		17.6254	10113
		17.6421	109		17.6421	3096		17.6421	10106
		17.6588	131		17.6588	3131		17.6588	10136
		17.6755	103		17.6755	3119		17.6755	10102
		17.6922	126		17.6922	3107		17.6922	10135
		17.7089	126		17.7089	3094		17.7089	10131
		17.7256	138		17.7256	3121		17.7256	10126
		17.7423	131		17.7423	3094		17.7423	10110
		17.7591	108		17.7591	3127		17.7591	10115
		17.7758	121		17.7758	3101		17.7758	10121
		17.7925	134		17.7925	3112		17.7925	10122
		17.8092	110		17.8092	3103		17.8092	10109
		17.8259	120		17.8259	3127		17.8259	10117
		17.8426	147		17.8426	3123		17.8426	10122
		17.8593	118		17.8593	3136		17.8593	10120
		17.876	132		17.876	3115		17.876	10113
		17.8927	124		17.8927	3126		17.8927	10126
		17.9095	126		17.9095	3116		17.9095	10108
		17.9262	122		17.9262	3089		17.9262	10110
		17.9429	113		17.9429	3120		17.9429	10107
		17.9596	117		17.9596	3121		17.9596	10111
		17.9763	110		17.9763	3112		17.9763	10109
		17.993	139		17.993	3134		17.993	10092
		18.0097	121		18.0097	3108		18.0097	10127
		18.0264	123		18.0264	3106		18.0264	10108
		18.0431	130		18.0431	3111		18.0431	10112
		18.0599	133		18.0599	3101		18.0599	10115
		18.0766	126		18.0766	3111		18.0766	10108
		18.0933	118		18.0933	3117		18.0933	10110
		18.11	109		18.11	3121		18.11	10102
		18.1267	116		18.1267	3105		18.1267	10121
		18.1434	119		18.1434	3117		18.1434	10122
		18.1601	119		18.1601	3126		18.1601	10125
		18.1768	118		18.1768	3115		18.1768	10121
		18.1935	124		18.1935	3096		18.1935	10124
		18.2103	117		18.2103	3115		18.2103	10101
		18.227	117		18.227	3107		18.227	10124
		18.2437	140		18.2437	3106		18.2437	10111
		18.2604	115		18.2604	3134		18.2604	10108
		18.2771	115		18.2771	3112		18.2771	10127
		18.2938	116		18.2938	3118		18.2938	10117
		18.3105	135		18.3105	3106		18.3105	10124
		18.3272	124		18.3272	3117		18.3272	10113
		18.3439	130		18.3439	3105		18.3439	10109
		18.3607	120		18.3607	3119		18.3607	10125
		18.3774	142		18.3774	3111		18.3774	10121
		18.3941	99		18.3941	3107		18.3941	10097
		18.4108	132		18.4108	3102		18.4108	10098
		18.4275	127		18.4275	3102		18.4275	10095
		18.4442	116		18.4442	3117		18.4442	10104
		18.4609	106		18.4609	3117		18.4609	10089
		18.4776	123		18.4776	3101		18.4776	10107
		18.4943	110		18.4943	3113		18.4943	10094
		18.5111	117		18.5111	3122		18.5111	10113
		18.5278	112		18.5278	3113		18.5278	10115
		18.5445	116		18.5445	3118		18.5445	10112
		18.5612	113		18.5612	3124		18.5612	10107
		18.5779	116		18.5779	3125		18.5779	10107
		18.5946	125		18.5946	3109		18.5946	10108
		18.6113	133		18.6113	3106		18.6113	10122
		18.628	137		18.628	3113		18.628	10110
		18.6448	116		18.6448	3106		18.6448	10110
		18.6615	136		18.6615	3099		18.6615	10101
		18.6782	138		18.6782	3097		18.6782	10117
		18.6949	136		18.6949	3093		18.6949	10111
		18.7116	139		18.7116	3108		18.7116	10120
		18.7283	118		18.7283	3109		18.7283	10105
		18.745	124		18.745	3095		18.745	10107
		18.7617	139		18.7617	3099		18.7617	10109
		18.7784	123		18.7784	3093		18.7784	10105
		18.7952	120		18.7952	3122		18.7952	10104
		18.8119	112		18.8119	3106		18.8119	10103
		18.8286	106		18.8286	3098		18.8286	10106
		18.8453	117		18.8453	3123		18.8453	10104
		18.862	121		18.862	3106		18.862	10110
		18.8787	119		18.8787	3107		18.8787	10108
		18.8954	137		18.8954	3099		18.8954	10104
		18.9121	117		18.9121	3122		18.9121	10129
		18.9288	120		18.9288	3098		18.9288	10096
		18.9456	126		18.9456	3107		18.9456	10103
		18.9623	106		18.9623	3105		18.9623	10108
		18.979	124		18.979	3126		18.979	10103
		18.9957	110		18.9957	3099		18.9957	10089
		19.0124	125		19.0124	3107		19.0124	10096
		19.0291	131		19.0291	3136		19.0291	10104
		19.0458	115		19.0458	3104		19.0458	10098
		19.0625	103		19.0625	3107		19.0625	10106
		19.0792	139		19.0792	3122		19.0792	10105
		19.096	118		19.096	3123		19.096	10119
		19.1127	141		19.1127	3120		19.1127	10102
		19.1294	106		19.1294	3106		19.1294	10110
		19.1461	115		19.1461	3087		19.1461	10107
		19.1628	111		19.1628	3105		19.1628	10092
		19.1795	139		19.1795	3121		19.1795	10113
		19.1962	119		19.1962	3122		19.1962	10097
		19.2129	111		19.2129	3101		19.2129	10111
		19.2296	106		19.2296	3097		19.2296	10118
		19.2464	104		19.2464	3115		19.2464	10113
		19.2631	119		19.2631	3103		19.2631	10112
		19.2798	127		19.2798	3107		19.2798	10118
		19.2965	107		19.2965	3120		19.2965	10103
		19.3132	116		19.3132	3084		19.3132	10092
		19.3299	115		19.3299	3116		19.3299	10099
		19.3466	112		19.3466	3107		19.3466	10119
		19.3633	99		19.3633	3113		19.3633	10104
		19.38	116		19.38	3101		19.38	10121
		19.3968	133		19.3968	3107		19.3968	10115
		19.4135	120		19.4135	3089		19.4135	10107
		19.4302	119		19.4302	3101		19.4302	10103
		19.4469	145		19.4469	3111		19.4469	10099
		19.4636	131		19.4636	3093		19.4636	10106
		19.4803	135		19.4803	3106		19.4803	10118
		19.497	106		19.497	3113		19.497	10112
		19.5137	112		19.5137	3111		19.5137	10102
		19.5304	119		19.5304	3098		19.5304	10120
		19.5472	124		19.5472	3089		19.5472	10099
		19.5639	138		19.5639	3096		19.5639	10116
		19.5806	126		19.5806	3106		19.5806	10091
		19.5973	133		19.5973	3113		19.5973	10102
		19.614	106		19.614	3098		19.614	10103
		19.6307	129		19.6307	3097		19.6307	10089
		19.6474	112		19.6474	3109		19.6474	10103
		19.6641	134		19.6641	3106		19.6641	10099
		19.6808	145		19.6808	3103		19.6808	10106
		19.6976	104		19.6976	3102		19.6976	10119
		19.7143	103		19.7143	3110		19.7143	10111
		19.731	117		19.731	3109		19.731	10087
		19.7477	136		19.7477	3119		19.7477	10094
		19.7644	107		19.7644	3109		19.7644	10094
		19.7811	118		19.7811	3097		19.7811	10125
		19.7978	132		19.7978	3095		19.7978	10089
		19.8145	113		19.8145	3088		19.8145	10103
		19.8313	127		19.8313	3103		19.8313	10106
		19.848	113		19.848	3120		19.848	10107
		19.8647	140		19.8647	3117		19.8647	10119
		19.8814	117		19.8814	3105		19.8814	10092
		19.8981	129		19.8981	3111		19.8981	10079
		19.9148	115		19.9148	3108		19.9148	10101
		19.9315	129		19.9315	3120		19.9315	10107
		19.9482	110		19.9482	3098		19.9482	10090
		19.9649	116		19.9649	3109		19.9649	10102
		19.9817	127		19.9817	3103		19.9817	10113
		19.9984	133		19.9984	3110		19.9984	10118
		20.0151	122		20.0151	3102		20.0151	10087
		20.0318	120		20.0318	3091		20.0318	10096
		20.0485	135		20.0485	3103		20.0485	10105
		20.0652	133		20.0652	3101		20.0652	10094
		20.0819	109		20.0819	3098		20.0819	10107
		20.0986	97		20.0986	3120		20.0986	10097
		20.1153	130		20.1153	3082		20.1153	10101
		20.1321	113		20.1321	3098		20.1321	10097
		20.1488	113		20.1488	3099		20.1488	10090
		20.1655	144		20.1655	3105		20.1655	10101
		20.1822	139		20.1822	3096		20.1822	10092
		20.1989	111		20.1989	3079		20.1989	10087
		20.2156	110		20.2156	3093		20.2156	10115
		20.2323	113		20.2323	3109		20.2323	10093
		20.249	129		20.249	3098		20.249	10101
		20.2657	134		20.2657	3083		20.2657	10103
		20.2825	121		20.2825	3095		20.2825	10109
		20.2992	113		20.2992	3086		20.2992	10092
		20.3159	107		20.3159	3112		20.3159	10101
		20.3326	129		20.3326	3105		20.3326	10099
		20.3493	120		20.3493	3098		20.3493	10084
		20.366	121		20.366	3102		20.366	10098
		20.3827	113		20.3827	3109		20.3827	10105
		20.3994	118		20.3994	3115		20.3994	10094
		20.4161	105		20.4161	3087		20.4161	10098
		20.4329	107		20.4329	3093		20.4329	10113
		20.4496	111		20.4496	3083		20.4496	10122
		20.4663	116		20.4663	3086		20.4663	10101
		20.483	120		20.483	3098		20.483	10094
		20.4997	118		20.4997	3106		20.4997	10104
		20.5164	141		20.5164	3088		20.5164	10090
		20.5331	133		20.5331	3105		20.5331	10111
		20.5498	115		20.5498	3083		20.5498	10106
		20.5665	118		20.5665	3097		20.5665	10118
		20.5833	102		20.5833	3089		20.5833	10087
		20.6	112		20.6	3105		20.6	10087
		20.6167	104		20.6167	3095		20.6167	10097
		20.6334	115		20.6334	3112		20.6334	10105
		20.6501	120		20.6501	3111		20.6501	10103
		20.6668	118		20.6668	3092		20.6668	10104
		20.6835	116		20.6835	3105		20.6835	10084
		20.7002	130		20.7002	3107		20.7002	10091
		20.7169	126		20.7169	3097		20.7169	10099
		20.7337	111		20.7337	3090		20.7337	10117
		20.7504	134		20.7504	3104		20.7504	10090
		20.7671	133		20.7671	3090		20.7671	10090
		20.7838	135		20.7838	3108		20.7838	10107
		20.8005	127		20.8005	3082		20.8005	10110
		20.8172	132		20.8172	3124		20.8172	10104
		20.8339	123		20.8339	3111		20.8339	10093
		20.8506	129		20.8506	3103		20.8506	10087
		20.8673	137		20.8673	3093		20.8673	10125
		20.8841	118		20.8841	3101		20.8841	10089
		20.9008	149		20.9008	3098		20.9008	10109
		20.9175	110		20.9175	3116		20.9175	10103
		20.9342	120		20.9342	3117		20.9342	10070
		20.9509	105		20.9509	3092		20.9509	10104
		20.9676	108		20.9676	3112		20.9676	10113
		20.9843	149		20.9843	3102		20.9843	10084
		21.001	119		21.001	3098		21.001	10102
		21.0178	122		21.0178	3103		21.0178	10110
		21.0345	132		21.0345	3098		21.0345	10105
		21.0512	111		21.0512	3095		21.0512	10082
		21.0679	116		21.0679	3104		21.0679	10090
		21.0846	126		21.0846	3105		21.0846	10101
		21.1013	124		21.1013	3095		21.1013	10094
		21.118	109		21.118	3118		21.118	10090
		21.1347	120		21.1347	3115		21.1347	10112
		21.1514	140		21.1514	3092		21.1514	10097
		21.1682	118		21.1682	3106		21.1682	10094
		21.1849	130		21.1849	3076		21.1849	10099
		21.2016	130		21.2016	3107		21.2016	10089
		21.2183	136		21.2183	3092		21.2183	10097
		21.235	103		21.235	3088		21.235	10084
		21.2517	146		21.2517	3069		21.2517	10101
		21.2684	132		21.2684	3098		21.2684	10096
		21.2851	129		21.2851	3093		21.2851	10116
		21.3018	129		21.3018	3099		21.3018	10093
		21.3186	115		21.3186	3096		21.3186	10097
		21.3353	122		21.3353	3106		21.3353	10086
		21.352	137		21.352	3107		21.352	10088
		21.3687	123		21.3687	3107		21.3687	10122
		21.3854	108		21.3854	3098		21.3854	10090
		21.4021	124		21.4021	3095		21.4021	10098
		21.4188	117		21.4188	3103		21.4188	10098
		21.4355	119		21.4355	3120		21.4355	10091
		21.4522	127		21.4522	3119		21.4522	10094
		21.469	121		21.469	3083		21.469	10083
		21.4857	113		21.4857	3103		21.4857	10106
		21.5024	124		21.5024	3099		21.5024	10070
		21.5191	109		21.5191	3096		21.5191	10074
		21.5358	95		21.5358	3082		21.5358	10087
		21.5525	104		21.5525	3083		21.5525	10092
		21.5692	113		21.5692	3098		21.5692	10106
		21.5859	121		21.5859	3098		21.5859	10092
		21.6026	138		21.6026	3091		21.6026	10084
		21.6194	105		21.6194	3094		21.6194	10096
		21.6361	123		21.6361	3097		21.6361	10076
		21.6528	120		21.6528	3104		21.6528	10089
		21.6695	139		21.6695	3091		21.6695	10094
		21.6862	119		21.6862	3099		21.6862	10082
		21.7029	132		21.7029	3087		21.7029	10090
		21.7196	133		21.7196	3089		21.7196	10099
		21.7363	133		21.7363	3089		21.7363	10086
		21.753	127		21.753	3092		21.753	10098
		21.7698	107		21.7698	3088		21.7698	10092
		21.7865	135		21.7865	3089		21.7865	10098
		21.8032	147		21.8032	3079		21.8032	10104
		21.8199	137		21.8199	3097		21.8199	10095
		21.8366	123		21.8366	3093		21.8366	10106
		21.8533	134		21.8533	3125		21.8533	10092
		21.87	118		21.87	3099		21.87	10087
		21.8867	133		21.8867	3102		21.8867	10088
		21.9034	134		21.9034	3102		21.9034	10099
		21.9202	125		21.9202	3082		21.9202	10095
		21.9369	137		21.9369	3102		21.9369	10080
		21.9536	141		21.9536	3092		21.9536	10091
		21.9703	149		21.9703	3094		21.9703	10086
		21.987	156		21.987	3094		21.987	10095
		22.0037	144		22.0037	3095		22.0037	10084
		22.0204	130		22.0204	3101		22.0204	10104
		22.0371	147		22.0371	3079		22.0371	10108
		22.0538	140		22.0538	3095		22.0538	10088
		22.0706	148		22.0706	3105		22.0706	10095
		22.0873	117		22.0873	3105		22.0873	10098
		22.104	122		22.104	3088		22.104	10075
		22.1207	125		22.1207	3102		22.1207	10084
		22.1374	125		22.1374	3081		22.1374	10104
		22.1541	138		22.1541	3110		22.1541	10092
		22.1708	130		22.1708	3102		22.1708	10098
		22.1875	123		22.1875	3089		22.1875	10081
		22.2043	142		22.2043	3109		22.2043	10099
		22.221	163		22.221	3103		22.221	10121
		22.2377	139		22.2377	3092		22.2377	10089
		22.2544	148		22.2544	3083		22.2544	10091
		22.2711	175		22.2711	3083		22.2711	10103
		22.2878	160		22.2878	3081		22.2878	10094
		22.3045	154		22.3045	3107		22.3045	10087
		22.3212	166		22.3212	3106		22.3212	10092
		22.3379	162		22.3379	3099		22.3379	10102
		22.3547	169		22.3547	3094		22.3547	10101
		22.3714	218		22.3714	3096		22.3714	10092
		22.3881	172		22.3881	3095		22.3881	10096
		22.4048	178		22.4048	3131		22.4048	10083
		22.4215	168		22.4215	3092		22.4215	10077
		22.4382	188		22.4382	3080		22.4382	10094
		22.4549	186		22.4549	3123		22.4549	10101
		22.4716	190		22.4716	3109		22.4716	10124
		22.4883	189		22.4883	3101		22.4883	10094
		22.5051	210		22.5051	3115		22.5051	10107
		22.5218	206		22.5218	3106		22.5218	10087
		22.5385	197		22.5385	3110		22.5385	10101
		22.5552	192		22.5552	3105		22.5552	10088
		22.5719	218		22.5719	3106		22.5719	10108
		22.5886	222		22.5886	3111		22.5886	10109
		22.6053	226		22.6053	3112		22.6053	10112
		22.622	209		22.622	3099		22.622	10113
		22.6387	216		22.6387	3103		22.6387	10119
		22.6555	246		22.6555	3127		22.6555	10109
		22.6722	246		22.6722	3113		22.6722	10127
		22.6889	273		22.6889	3111		22.6889	10118
		22.7056	272		22.7056	3125		22.7056	10125
		22.7223	272		22.7223	3152		22.7223	10120
		22.739	350		22.739	3122		22.739	10121
		22.7557	339		22.7557	3111		22.7557	10119
		22.7724	352		22.7724	3136		22.7724	10113
		22.7891	444		22.7891	3147		22.7891	10133
		22.8059	479		22.8059	3169		22.8059	10135
		22.8226	541		22.8226	3148		22.8226	10142
		22.8393	518		22.8393	3178		22.8393	10150
		22.856	607		22.856	3177		22.856	10156
		22.8727	681		22.8727	3209		22.8727	10197
		22.8894	812		22.8894	3225		22.8894	10215
		22.9061	953		22.9061	3242		22.9061	10254
		22.9228	1052		22.9228	3268		22.9228	10255
		22.9395	1267		22.9395	3308		22.9395	10288
		22.9563	1455		22.9563	3334		22.9563	10345
		22.973	1666		22.973	3396		22.973	10382
		22.9897	2029		22.9897	3416		22.9897	10405
		23.0064	2414		23.0064	3458		23.0064	10415
		23.0231	2899		23.0231	3551		23.0231	10499
		23.0398	3399		23.0398	3601		23.0398	10587
		23.0565	3879		23.0565	3693		23.0565	10563
		23.0732	4640		23.0732	3751		23.0732	10637
		23.0899	4967		23.0899	3735		23.0899	10606
		23.1067	5285		23.1067	3817		23.1067	10610
		23.1234	5237		23.1234	3801		23.1234	10609
		23.1401	4713		23.1401	3764		23.1401	10504
		23.1568	4182		23.1568	3676		23.1568	10464
		23.1735	3712		23.1735	3656		23.1735	10431
		23.1902	3085		23.1902	3510		23.1902	10330
		23.2069	2580		23.2069	3446		23.2069	10310
		23.2236	2171		23.2236	3410		23.2236	10292
		23.2404	1684		23.2404	3369		23.2404	10248
		23.2571	1419		23.2571	3276		23.2571	10249
		23.2738	1235		23.2738	3261		23.2738	10211
		23.2905	1135		23.2905	3254		23.2905	10202
		23.3072	1062		23.3072	3256		23.3072	10206
		23.3239	924		23.3239	3201		23.3239	10209
		23.3406	964		23.3406	3266		23.3406	10189
		23.3573	969		23.3573	3247		23.3573	10195
		23.374	984		23.374	3250		23.374	10238
		23.3908	1051		23.3908	3256		23.3908	10217
		23.4075	1169		23.4075	3287		23.4075	10263
		23.4242	1309		23.4242	3295		23.4242	10269
		23.4409	1484		23.4409	3305		23.4409	10253
		23.4576	1674		23.4576	3325		23.4576	10325
		23.4743	1985		23.4743	3383		23.4743	10381
		23.491	2321		23.491	3477		23.491	10439
		23.5077	2585		23.5077	3515		23.5077	10476
		23.5244	3228		23.5244	3545		23.5244	10481
		23.5412	3753		23.5412	3588		23.5412	10533
		23.5579	4307		23.5579	3665		23.5579	10535
		23.5746	4742		23.5746	3750		23.5746	10571
		23.5913	4985		23.5913	3732		23.5913	10521
		23.608	4913		23.608	3751		23.608	10516
		23.6247	4607		23.6247	3671		23.6247	10520
		23.6414	4116		23.6414	3666		23.6414	10436
		23.6581	3629		23.6581	3625		23.6581	10398
		23.6748	3196		23.6748	3555		23.6748	10353
		23.6916	2675		23.6916	3467		23.6916	10332
		23.7083	2113		23.7083	3425		23.7083	10274
		23.725	1858		23.725	3359		23.725	10240
		23.7417	1518		23.7417	3303		23.7417	10250
		23.7584	1355		23.7584	3262		23.7584	10170
		23.7751	1170		23.7751	3220		23.7751	10188
		23.7918	936		23.7918	3229		23.7918	10196
		23.8085	881		23.8085	3224		23.8085	10182
		23.8252	838		23.8252	3181		23.8252	10148
		23.842	760		23.842	3164		23.842	10150
		23.8587	744		23.8587	3194		23.8587	10155
		23.8754	701		23.8754	3211		23.8754	10151
		23.8921	662		23.8921	3175		23.8921	10155
		23.9088	618		23.9088	3178		23.9088	10150
		23.9255	675		23.9255	3169		23.9255	10154
		23.9422	636		23.9422	3182		23.9422	10156
		23.9589	615		23.9589	3150		23.9589	10148
		23.9756	704		23.9756	3179		23.9756	10178
		23.9924	704		23.9924	3190		23.9924	10149
		24.0091	694		24.0091	3175		24.0091	10158
		24.0258	679		24.0258	3192		24.0258	10184
		24.0425	737		24.0425	3218		24.0425	10182
		24.0592	778		24.0592	3210		24.0592	10220
		24.0759	849		24.0759	3211		24.0759	10169
		24.0926	848		24.0926	3207		24.0926	10198
		24.1093	1012		24.1093	3260		24.1093	10234
		24.126	1038		24.126	3262		24.126	10235
		24.1428	1124		24.1428	3275		24.1428	10249
		24.1595	1208		24.1595	3297		24.1595	10262
		24.1762	1285		24.1762	3353		24.1762	10306
		24.1929	1480		24.1929	3350		24.1929	10312
		24.2096	1676		24.2096	3378		24.2096	10325
		24.2263	1938		24.2263	3422		24.2263	10391
		24.243	2222		24.243	3494		24.243	10425
		24.2597	2594		24.2597	3539		24.2597	10463
		24.2764	2912		24.2764	3534		24.2764	10526
		24.2932	3486		24.2932	3644		24.2932	10532
		24.3099	4116		24.3099	3699		24.3099	10539
		24.3266	4551		24.3266	3742		24.3266	10633
		24.3433	4990		24.3433	3818		24.3433	10596
		24.36	5179		24.36	3847		24.36	10547
		24.3767	5057		24.3767	3822		24.3767	10523
		24.3934	4650		24.3934	3774		24.3934	10473
		24.4101	4141		24.4101	3687		24.4101	10391
		24.4269	3510		24.4269	3613		24.4269	10381
		24.4436	2863		24.4436	3587		24.4436	10281
		24.4603	2377		24.4603	3436		24.4603	10277
		24.477	1813		24.477	3384		24.477	10235
		24.4937	1435		24.4937	3287		24.4937	10209
		24.5104	995		24.5104	3274		24.5104	10160
		24.5271	888		24.5271	3227		24.5271	10166
		24.5438	724		24.5438	3203		24.5438	10133
		24.5605	665		24.5605	3168		24.5605	10150
		24.5773	569		24.5773	3156		24.5773	10142
		24.594	482		24.594	3170		24.594	10103
		24.6107	418		24.6107	3137		24.6107	10134
		24.6274	399		24.6274	3125		24.6274	10107
		24.6441	345		24.6441	3125		24.6441	10087
		24.6608	332		24.6608	3106		24.6608	10110
		24.6775	334		24.6775	3120		24.6775	10103
		24.6942	273		24.6942	3131		24.6942	10116
		24.7109	287		24.7109	3124		24.7109	10090
		24.7277	284		24.7277	3103		24.7277	10109
		24.7444	242		24.7444	3105		24.7444	10097
		24.7611	250		24.7611	3121		24.7611	10088
		24.7778	245		24.7778	3092		24.7778	10108
		24.7945	230		24.7945	3094		24.7945	10091
		24.8112	253		24.8112	3105		24.8112	10106
		24.8279	244		24.8279	3108		24.8279	10087
		24.8446	191		24.8446	3111		24.8446	10101
		24.8613	196		24.8613	3081		24.8613	10093
		24.8781	194		24.8781	3076		24.8781	10101
		24.8948	172		24.8948	3102		24.8948	10102
		24.9115	204		24.9115	3076		24.9115	10089
		24.9282	183		24.9282	3104		24.9282	10105
		24.9449	188		24.9449	3097		24.9449	10094
		24.9616	164		24.9616	3107		24.9616	10080
		24.9783	179		24.9783	3092		24.9783	10075
		24.995	182		24.995	3097		24.995	10101
		25.0117	158		25.0117	3098		25.0117	10086
		25.0285	164		25.0285	3096		25.0285	10091
		25.0452	182		25.0452	3089		25.0452	10094
		25.0619	177		25.0619	3093		25.0619	10089
		25.0786	173		25.0786	3095		25.0786	10088
		25.0953	168		25.0953	3093		25.0953	10093
		25.112	182		25.112	3066		25.112	10062
		25.1287	173		25.1287	3093		25.1287	10090
		25.1454	191		25.1454	3089		25.1454	10089
		25.1621	167		25.1621	3090		25.1621	10077
		25.1789	178		25.1789	3095		25.1789	10092
		25.1956	147		25.1956	3093		25.1956	10075
		25.2123	167		25.2123	3098		25.2123	10090
		25.229	150		25.229	3093		25.229	10077
		25.2457	148		25.2457	3102		25.2457	10093
		25.2624	144		25.2624	3096		25.2624	10082
		25.2791	152		25.2791	3082		25.2791	10088
		25.2958	170		25.2958	3087		25.2958	10097
		25.3125	164		25.3125	3096		25.3125	10091
		25.3293	139		25.3293	3084		25.3293	10088
		25.346	153		25.346	3102		25.346	10088
		25.3627	139		25.3627	3083		25.3627	10092
		25.3794	136		25.3794	3074		25.3794	10082
		25.3961	156		25.3961	3099		25.3961	10084
		25.4128	159		25.4128	3101		25.4128	10080
		25.4295	147		25.4295	3086		25.4295	10086
		25.4462	148		25.4462	3091		25.4462	10086
		25.4629	139		25.4629	3096		25.4629	10084
		25.4797	164		25.4797	3084		25.4797	10081
		25.4964	135		25.4964	3074		25.4964	10083
		25.5131	139		25.5131	3088		25.5131	10069
		25.5298	147		25.5298	3090		25.5298	10090
		25.5465	139		25.5465	3099		25.5465	10072
		25.5632	129		25.5632	3087		25.5632	10072
		25.5799	141		25.5799	3083		25.5799	10082
		25.5966	139		25.5966	3084		25.5966	10088
		25.6134	129		25.6134	3089		25.6134	10097
		25.6301	159		25.6301	3104		25.6301	10084
		25.6468	149		25.6468	3077		25.6468	10092
		25.6635	164		25.6635	3098		25.6635	10056
		25.6802	136		25.6802	3096		25.6802	10067
		25.6969	159		25.6969	3075		25.6969	10084
		25.7136	159		25.7136	3089		25.7136	10080
		25.7303	146		25.7303	3104		25.7303	10084
		25.747	145		25.747	3086		25.747	10072
		25.7638	160		25.7638	3084		25.7638	10083
		25.7805	145		25.7805	3075		25.7805	10077
		25.7972	158		25.7972	3104		25.7972	10091
		25.8139	145		25.8139	3091		25.8139	10090
		25.8306	137		25.8306	3091		25.8306	10082
		25.8473	141		25.8473	3098		25.8473	10080
		25.864	142		25.864	3082		25.864	10080
		25.8807	149		25.8807	3087		25.8807	10097
		25.8974	145		25.8974	3089		25.8974	10087
		25.9142	162		25.9142	3093		25.9142	10092
		25.9309	161		25.9309	3098		25.9309	10079
		25.9476	181		25.9476	3089		25.9476	10089
		25.9643	159		25.9643	3099		25.9643	10076
		25.981	161		25.981	3087		25.981	10072
		25.9977	191		25.9977	3106		25.9977	10086
		26.0144	196		26.0144	3095		26.0144	10099
		26.0311	162		26.0311	3091		26.0311	10070
		26.0478	174		26.0478	3076		26.0478	10067
		26.0646	180		26.0646	3082		26.0646	10064
		26.0813	156		26.0813	3093		26.0813	10083
		26.098	159		26.098	3065		26.098	10083
		26.1147	149		26.1147	3072		26.1147	10067
		26.1314	164		26.1314	3099		26.1314	10096
		26.1481	175		26.1481	3092		26.1481	10095
		26.1648	140		26.1648	3101		26.1648	10092
		26.1815	131		26.1815	3088		26.1815	10077
		26.1982	149		26.1982	3094		26.1982	10080
		26.215	154		26.215	3103		26.215	10086
		26.2317	149		26.2317	3081		26.2317	10090
		26.2484	167		26.2484	3070		26.2484	10077
		26.2651	178		26.2651	3092		26.2651	10083
		26.2818	210		26.2818	3082		26.2818	10095
		26.2985	202		26.2985	3099		26.2985	10092
		26.3152	176		26.3152	3091		26.3152	10097
		26.3319	210		26.3319	3102		26.3319	10113
		26.3486	203		26.3486	3103		26.3486	10091
		26.3654	192		26.3654	3096		26.3654	10115
		26.3821	240		26.3821	3119		26.3821	10112
		26.3988	285		26.3988	3124		26.3988	10120
		26.4155	292		26.4155	3118		26.4155	10108
		26.4322	317		26.4322	3134		26.4322	10121
		26.4489	319		26.4489	3123		26.4489	10139
		26.4656	405		26.4656	3151		26.4656	10141
		26.4823	455		26.4823	3151		26.4823	10145
		26.499	523		26.499	3144		26.499	10166
		26.5158	564		26.5158	3173		26.5158	10127
		26.5325	748		26.5325	3204		26.5325	10181
		26.5492	832		26.5492	3195		26.5492	10176
		26.5659	921		26.5659	3225		26.5659	10154
		26.5826	1007		26.5826	3223		26.5826	10172
		26.5993	1038		26.5993	3201		26.5993	10174
		26.616	989		26.616	3258		26.616	10174
		26.6327	870		26.6327	3218		26.6327	10175
		26.6494	871		26.6494	3224		26.6494	10147
		26.6662	746		26.6662	3206		26.6662	10158
		26.6829	688		26.6829	3156		26.6829	10142
		26.6996	545		26.6996	3163		26.6996	10134
		26.7163	428		26.7163	3155		26.7163	10118
		26.733	406		26.733	3116		26.733	10119
		26.7497	336		26.7497	3142		26.7497	10103
		26.7664	290		26.7664	3103		26.7664	10086
		26.7831	274		26.7831	3117		26.7831	10099
		26.7999	224		26.7999	3106		26.7999	10092
		26.8166	202		26.8166	3105		26.8166	10088
		26.8333	194		26.8333	3092		26.8333	10061
		26.85	203		26.85	3090		26.85	10101
		26.8667	170		26.8667	3099		26.8667	10080
		26.8834	187		26.8834	3091		26.8834	10097
		26.9001	150		26.9001	3116		26.9001	10069
		26.9168	183		26.9168	3083		26.9168	10080
		26.9335	163		26.9335	3075		26.9335	10087
		26.9503	136		26.9503	3089		26.9503	10079
		26.967	161		26.967	3094		26.967	10086
		26.9837	149		26.9837	3080		26.9837	10070
		27.0004	125		27.0004	3089		27.0004	10082
		27.0171	129		27.0171	3087		27.0171	10088
		27.0338	146		27.0338	3087		27.0338	10083
		27.0505	134		27.0505	3087		27.0505	10079
		27.0672	151		27.0672	3077		27.0672	10078
		27.0839	132		27.0839	3069		27.0839	10069
		27.1007	129		27.1007	3073		27.1007	10076
		27.1174	135		27.1174	3088		27.1174	10089
		27.1341	131		27.1341	3069		27.1341	10078
		27.1508	130		27.1508	3079		27.1508	10079
		27.1675	108		27.1675	3067		27.1675	10067
		27.1842	98		27.1842	3094		27.1842	10062
		27.2009	103		27.2009	3079		27.2009	10086
		27.2176	115		27.2176	3086		27.2176	10067
		27.2343	127		27.2343	3072		27.2343	10065
		27.2511	119		27.2511	3063		27.2511	10083
		27.2678	122		27.2678	3068		27.2678	10067
		27.2845	120		27.2845	3066		27.2845	10070
		27.3012	109		27.3012	3077		27.3012	10079
		27.3179	111		27.3179	3064		27.3179	10075
		27.3346	116		27.3346	3081		27.3346	10088
		27.3513	106		27.3513	3088		27.3513	10073
		27.368	90		27.368	3088		27.368	10073
		27.3847	117		27.3847	3076		27.3847	10078
		27.4015	104		27.4015	3084		27.4015	10075
		27.4182	101		27.4182	3070		27.4182	10084
		27.4349	117		27.4349	3075		27.4349	10059
		27.4516	112		27.4516	3083		27.4516	10062
		27.4683	119		27.4683	3092		27.4683	10068
		27.485	112		27.485	3074		27.485	10073
		27.5017	116		27.5017	3077		27.5017	10076
		27.5184	109		27.5184	3090		27.5184	10070
		27.5351	98		27.5351	3082		27.5351	10079
		27.5519	140		27.5519	3083		27.5519	10073
		27.5686	108		27.5686	3076		27.5686	10066
		27.5853	86		27.5853	3087		27.5853	10050
		27.602	124		27.602	3087		27.602	10067
		27.6187	110		27.6187	3068		27.6187	10086
		27.6354	97		27.6354	3065		27.6354	10065
		27.6521	105		27.6521	3086		27.6521	10069
		27.6688	106		27.6688	3074		27.6688	10076
		27.6855	94		27.6855	3096		27.6855	10061
		27.7023	102		27.7023	3078		27.7023	10073
		27.719	102		27.719	3088		27.719	10074
		27.7357	103		27.7357	3069		27.7357	10082
		27.7524	121		27.7524	3080		27.7524	10064
		27.7691	106		27.7691	3079		27.7691	10068
		27.7858	117		27.7858	3087		27.7858	10069
		27.8025	125		27.8025	3081		27.8025	10086
		27.8192	101		27.8192	3090		27.8192	10058
		27.8359	121		27.8359	3078		27.8359	10090
		27.8527	108		27.8527	3072		27.8527	10064
		27.8694	117		27.8694	3084		27.8694	10068
		27.8861	118		27.8861	3087		27.8861	10064
		27.9028	117		27.9028	3081		27.9028	10059
		27.9195	122		27.9195	3079		27.9195	10075
		27.9362	111		27.9362	3078		27.9362	10079
		27.9529	113		27.9529	3084		27.9529	10076
		27.9696	115		27.9696	3065		27.9696	10087
		27.9864	123		27.9864	3078		27.9864	10065
		28.0031	113		28.0031	3083		28.0031	10089
		28.0198	115		28.0198	3080		28.0198	10059
		28.0365	124		28.0365	3088		28.0365	10087
		28.0532	106		28.0532	3078		28.0532	10061
		28.0699	152		28.0699	3087		28.0699	10067
		28.0866	142		28.0866	3091		28.0866	10068
		28.1033	123		28.1033	3093		28.1033	10066
		28.12	121		28.12	3076		28.12	10076
		28.1368	145		28.1368	3080		28.1368	10072
		28.1535	147		28.1535	3089		28.1535	10083
		28.1702	147		28.1702	3082		28.1702	10077
		28.1869	124		28.1869	3079		28.1869	10070
		28.2036	142		28.2036	3060		28.2036	10080
		28.2203	122		28.2203	3081		28.2203	10066
		28.237	162		28.237	3098		28.237	10088
		28.2537	159		28.2537	3067		28.2537	10080
		28.2704	182		28.2704	3091		28.2704	10081
		28.2872	176		28.2872	3083		28.2872	10072
		28.3039	193		28.3039	3082		28.3039	10076
		28.3206	168		28.3206	3096		28.3206	10087
		28.3373	205		28.3373	3092		28.3373	10087
		28.354	198		28.354	3101		28.354	10077
		28.3707	199		28.3707	3088		28.3707	10076
		28.3874	213		28.3874	3104		28.3874	10093
		28.4041	245		28.4041	3113		28.4041	10087
		28.4208	276		28.4208	3101		28.4208	10118
		28.4376	273		28.4376	3099		28.4376	10102
		28.4543	293		28.4543	3104		28.4543	10101
		28.471	335		28.471	3107		28.471	10098
		28.4877	366		28.4877	3125		28.4877	10113
		28.5044	384		28.5044	3151		28.5044	10092
		28.5211	378		28.5211	3117		28.5211	10121
		28.5378	515		28.5378	3125		28.5378	10141
		28.5545	531		28.5545	3180		28.5545	10135
		28.5712	559		28.5712	3181		28.5712	10150
		28.588	706		28.588	3166		28.588	10177
		28.6047	704		28.6047	3199		28.6047	10139
		28.6214	745		28.6214	3215		28.6214	10176
		28.6381	759		28.6381	3225		28.6381	10165
		28.6548	857		28.6548	3227		28.6548	10170
		28.6715	864		28.6715	3238		28.6715	10169
		28.6882	866		28.6882	3237		28.6882	10188
		28.7049	955		28.7049	3249		28.7049	10186
		28.7216	951		28.7216	3256		28.7216	10216
		28.7384	885		28.7384	3272		28.7384	10203
		28.7551	875		28.7551	3226		28.7551	10184
		28.7718	908		28.7718	3249		28.7718	10175
		28.7885	881		28.7885	3295		28.7885	10197
		28.8052	828		28.8052	3252		28.8052	10189
		28.8219	850		28.8219	3230		28.8219	10184
		28.8386	837		28.8386	3239		28.8386	10178
		28.8553	836		28.8553	3234		28.8553	10175
		28.872	794		28.872	3216		28.872	10182
		28.8888	784		28.8888	3226		28.8888	10130
		28.9055	794		28.9055	3203		28.9055	10134
		28.9222	714		28.9222	3206		28.9222	10145
		28.9389	684		28.9389	3205		28.9389	10137
		28.9556	611		28.9556	3196		28.9556	10134
		28.9723	622		28.9723	3166		28.9723	10134
		28.989	544		28.989	3156		28.989	10112
		29.0057	531		29.0057	3146		29.0057	10113
		29.0224	425		29.0224	3150		29.0224	10104
		29.0392	369		29.0392	3121		29.0392	10090
		29.0559	372		29.0559	3118		29.0559	10099
		29.0726	315		29.0726	3119		29.0726	10111
		29.0893	285		29.0893	3112		29.0893	10091
		29.106	262		29.106	3113		29.106	10089
		29.1227	259		29.1227	3110		29.1227	10106
		29.1394	221		29.1394	3081		29.1394	10089
		29.1561	177		29.1561	3097		29.1561	10084
		29.1729	198		29.1729	3091		29.1729	10077
		29.1896	188		29.1896	3096		29.1896	10086
		29.2063	148		29.2063	3078		29.2063	10090
		29.223	186		29.223	3088		29.223	10078
		29.2397	155		29.2397	3091		29.2397	10084
		29.2564	139		29.2564	3070		29.2564	10088
		29.2731	172		29.2731	3089		29.2731	10101
		29.2898	140		29.2898	3096		29.2898	10077
		29.3065	151		29.3065	3082		29.3065	10096
		29.3233	152		29.3233	3084		29.3233	10101
		29.34	126		29.34	3072		29.34	10092
		29.3567	136		29.3567	3082		29.3567	10109
		29.3734	113		29.3734	3074		29.3734	10076
		29.3901	123		29.3901	3084		29.3901	10103
		29.4068	127		29.4068	3084		29.4068	10083
		29.4235	130		29.4235	3079		29.4235	10091
		29.4402	113		29.4402	3091		29.4402	10096
		29.4569	119		29.4569	3067		29.4569	10073
		29.4737	120		29.4737	3074		29.4737	10076
		29.4904	123		29.4904	3111		29.4904	10069
		29.5071	122		29.5071	3073		29.5071	10072
		29.5238	112		29.5238	3074		29.5238	10072
		29.5405	106		29.5405	3081		29.5405	10063
		29.5572	113		29.5572	3081		29.5572	10083
		29.5739	138		29.5739	3073		29.5739	10063
		29.5906	122		29.5906	3069		29.5906	10063
		29.6073	109		29.6073	3078		29.6073	10079
		29.6241	127		29.6241	3068		29.6241	10067
		29.6408	120		29.6408	3073		29.6408	10073
		29.6575	105		29.6575	3056		29.6575	10054
		29.6742	104		29.6742	3063		29.6742	10067
		29.6909	126		29.6909	3082		29.6909	10064
		29.7076	122		29.7076	3063		29.7076	10060
		29.7243	89		29.7243	3078		29.7243	10068
		29.741	95		29.741	3055		29.741	10064
		29.7577	97		29.7577	3078		29.7577	10067
		29.7745	73		29.7745	3062		29.7745	10054
		29.7912	102		29.7912	3070		29.7912	10063
		29.8079	108		29.8079	3081		29.8079	10044
		29.8246	97		29.8246	3079		29.8246	10055
		29.8413	104		29.8413	3074		29.8413	10058
		29.858	106		29.858	3093		29.858	10063
		29.8747	104		29.8747	3065		29.8747	10072
		29.8914	102		29.8914	3078		29.8914	10068
		29.9081	130		29.9081	3076		29.9081	10054
		29.9249	96		29.9249	3068		29.9249	10087
		29.9416	121		29.9416	3087		29.9416	10069
		29.9583	105		29.9583	3086		29.9583	10070
		29.975	106		29.975	3091		29.975	10069
		29.9917	95		29.9917	3065		29.9917	10052
		30.0084	112		30.0084	3066		30.0084	10070
		30.0251	105		30.0251	3070		30.0251	10064
		30.0418	95		30.0418	3076		30.0418	10064
		30.0585	99		30.0585	3066		30.0585	10067
		30.0753	113		30.0753	3070		30.0753	10066
		30.092	111		30.092	3075		30.092	10064
		30.1087	98		30.1087	3075		30.1087	10065
		30.1254	99		30.1254	3068		30.1254	10069
		30.1421	99		30.1421	3084		30.1421	10062
		30.1588	83		30.1588	3070		30.1588	10060
		30.1755	94		30.1755	3067		30.1755	10064
		30.1922	93		30.1922	3049		30.1922	10070
		30.2089	101		30.2089	3070		30.2089	10050
		30.2257	97		30.2257	3059		30.2257	10048
		30.2424	86		30.2424	3070		30.2424	10061
		30.2591	93		30.2591	3089		30.2591	10055
		30.2758	95		30.2758	3081		30.2758	10070
		30.2925	102		30.2925	3060		30.2925	10066
		30.3092	96		30.3092	3075		30.3092	10062
		30.3259	103		30.3259	3094		30.3259	10084
		30.3426	96		30.3426	3067		30.3426	10066
		30.3594	72		30.3594	3059		30.3594	10072
		30.3761	99		30.3761	3076		30.3761	10072
		30.3928	81		30.3928	3081		30.3928	10066
		30.4095	99		30.4095	3081		30.4095	10053
		30.4262	109		30.4262	3072		30.4262	10063
		30.4429	90		30.4429	3063		30.4429	10068
		30.4596	94		30.4596	3060		30.4596	10060
		30.4763	97		30.4763	3060		30.4763	10072
		30.493	88		30.493	3072		30.493	10078
		30.5098	82		30.5098	3064		30.5098	10053
		30.5265	111		30.5265	3073		30.5265	10059
		30.5432	92		30.5432	3076		30.5432	10062
		30.5599	76		30.5599	3074		30.5599	10060
		30.5766	86		30.5766	3068		30.5766	10065
		30.5933	102		30.5933	3077		30.5933	10059
		30.61	81		30.61	3063		30.61	10074
		30.6267	70		30.6267	3092		30.6267	10064
		30.6434	106		30.6434	3087		30.6434	10078
		30.6602	99		30.6602	3067		30.6602	10068
		30.6769	96		30.6769	3073		30.6769	10064
		30.6936	84		30.6936	3063		30.6936	10073
		30.7103	98		30.7103	3073		30.7103	10065
		30.727	88		30.727	3082		30.727	10069
		30.7437	95		30.7437	3076		30.7437	10054
		30.7604	82		30.7604	3077		30.7604	10062
		30.7771	102		30.7771	3056		30.7771	10069
		30.7938	89		30.7938	3056		30.7938	10073
		30.8106	92		30.8106	3066		30.8106	10066
		30.8273	97		30.8273	3072		30.8273	10059
		30.844	87		30.844	3062		30.844	10061
		30.8607	91		30.8607	3072		30.8607	10063
		30.8774	90		30.8774	3065		30.8774	10058
		30.8941	98		30.8941	3070		30.8941	10068
		30.9108	93		30.9108	3075		30.9108	10075
		30.9275	93		30.9275	3081		30.9275	10058
		30.9442	79		30.9442	3067		30.9442	10053
		30.961	96		30.961	3062		30.961	10067
		30.9777	74		30.9777	3072		30.9777	10056
		30.9944	94		30.9944	3072		30.9944	10062
		31.0111	102		31.0111	3059		31.0111	10065
		31.0278	92		31.0278	3077		31.0278	10067
		31.0445	83		31.0445	3067		31.0445	10074
		31.0612	96		31.0612	3075		31.0612	10069
		31.0779	89		31.0779	3052		31.0779	10063
		31.0946	79		31.0946	3079		31.0946	10058
		31.1114	92		31.1114	3052		31.1114	10056
		31.1281	101		31.1281	3078		31.1281	10056
		31.1448	83		31.1448	3065		31.1448	10052
		31.1615	84		31.1615	3073		31.1615	10067
		31.1782	109		31.1782	3069		31.1782	10059
		31.1949	92		31.1949	3070		31.1949	10074
		31.2116	89		31.2116	3078		31.2116	10068
		31.2283	103		31.2283	3086		31.2283	10074
		31.245	91		31.245	3078		31.245	10082
		31.2618	89		31.2618	3054		31.2618	10053
		31.2785	91		31.2785	3074		31.2785	10070
		31.2952	88		31.2952	3055		31.2952	10069
		31.3119	90		31.3119	3064		31.3119	10075
		31.3286	106		31.3286	3059		31.3286	10070
		31.3453	86		31.3453	3089		31.3453	10067
		31.362	83		31.362	3069		31.362	10062
		31.3787	98		31.3787	3076		31.3787	10046
		31.3954	68		31.3954	3074		31.3954	10056
		31.4122	111		31.4122	3067		31.4122	10053
		31.4289	83		31.4289	3061		31.4289	10056
		31.4456	81		31.4456	3061		31.4456	10060
		31.4623	106		31.4623	3072		31.4623	10072
		31.479	86		31.479	3066		31.479	10052
		31.4957	92		31.4957	3059		31.4957	10058
		31.5124	88		31.5124	3069		31.5124	10062
		31.5291	87		31.5291	3056		31.5291	10074
		31.5459	82		31.5459	3067		31.5459	10058
		31.5626	98		31.5626	3081		31.5626	10060
		31.5793	88		31.5793	3055		31.5793	10055
		31.596	98		31.596	3076		31.596	10063
		31.6127	78		31.6127	3065		31.6127	10066
		31.6294	81		31.6294	3067		31.6294	10047
		31.6461	77		31.6461	3063		31.6461	10050
		31.6628	98		31.6628	3072		31.6628	10056
		31.6795	86		31.6795	3070		31.6795	10051
		31.6963	72		31.6963	3066		31.6963	10039
		31.713	88		31.713	3055		31.713	10063
		31.7297	88		31.7297	3069		31.7297	10059
		31.7464	79		31.7464	3069		31.7464	10077
		31.7631	86		31.7631	3061		31.7631	10074
		31.7798	94		31.7798	3073		31.7798	10060
		31.7965	88		31.7965	3068		31.7965	10074
		31.8132	95		31.8132	3065		31.8132	10067
		31.8299	91		31.8299	3081		31.8299	10056
		31.8467	110		31.8467	3078		31.8467	10064
		31.8634	82		31.8634	3072		31.8634	10069
		31.8801	96		31.8801	3073		31.8801	10068
		31.8968	93		31.8968	3082		31.8968	10067
		31.9135	91		31.9135	3055		31.9135	10066
		31.9302	81		31.9302	3059		31.9302	10047
		31.9469	97		31.9469	3055		31.9469	10064
		31.9636	121		31.9636	3072		31.9636	10080
		31.9803	83		31.9803	3074		31.9803	10056
		31.9971	93		31.9971	3072		31.9971	10061
		32.0138	74		32.0138	3062		32.0138	10075
		32.0305	92		32.0305	3073		32.0305	10060
		32.0472	94		32.0472	3081		32.0472	10062
		32.0639	93		32.0639	3062		32.0639	10058
		32.0806	103		32.0806	3056		32.0806	10049
		32.0973	102		32.0973	3080		32.0973	10074
		32.114	109		32.114	3064		32.114	10073
		32.1307	109		32.1307	3066		32.1307	10072
		32.1475	99		32.1475	3081		32.1475	10054
		32.1642	105		32.1642	3040		32.1642	10063
		32.1809	87		32.1809	3073		32.1809	10060
		32.1976	95		32.1976	3065		32.1976	10075
		32.2143	118		32.2143	3083		32.2143	10069
		32.231	117		32.231	3072		32.231	10059
		32.2477	110		32.2477	3063		32.2477	10059
		32.2644	107		32.2644	3083		32.2644	10054
		32.2811	104		32.2811	3070		32.2811	10051
		32.2979	117		32.2979	3074		32.2979	10063
		32.3146	91		32.3146	3074		32.3146	10061
		32.3313	110		32.3313	3077		32.3313	10069
		32.348	109		32.348	3074		32.348	10068
		32.3647	108		32.3647	3070		32.3647	10081
		32.3814	96		32.3814	3075		32.3814	10082
		32.3981	119		32.3981	3079		32.3981	10062
		32.4148	108		32.4148	3073		32.4148	10064
		32.4315	105		32.4315	3080		32.4315	10061
		32.4483	116		32.4483	3080		32.4483	10074
		32.465	111		32.465	3080		32.465	10065
		32.4817	109		32.4817	3082		32.4817	10065
		32.4984	116		32.4984	3076		32.4984	10065
		32.5151	118		32.5151	3067		32.5151	10074
		32.5318	124		32.5318	3087		32.5318	10066
		32.5485	123		32.5485	3082		32.5485	10062
		32.5652	136		32.5652	3077		32.5652	10066
		32.5819	124		32.5819	3086		32.5819	10066
		32.5987	132		32.5987	3084		32.5987	10067
		32.6154	127		32.6154	3087		32.6154	10067
		32.6321	126		32.6321	3077		32.6321	10068
		32.6488	131		32.6488	3076		32.6488	10059
		32.6655	118		32.6655	3069		32.6655	10073
		32.6822	145		32.6822	3086		32.6822	10056
		32.6989	122		32.6989	3087		32.6989	10074
		32.7156	156		32.7156	3084		32.7156	10076
		32.7324	126		32.7324	3086		32.7324	10063
		32.7491	165		32.7491	3082		32.7491	10078
		32.7658	137		32.7658	3065		32.7658	10082
		32.7825	160		32.7825	3086		32.7825	10068
		32.7992	169		32.7992	3083		32.7992	10074
		32.8159	175		32.8159	3084		32.8159	10081
		32.8326	158		32.8326	3076		32.8326	10088
		32.8493	222		32.8493	3102		32.8493	10066
		32.866	197		32.866	3102		32.866	10098
		32.8828	191		32.8828	3088		32.8828	10081
		32.8995	220		32.8995	3102		32.8995	10083
		32.9162	244		32.9162	3101		32.9162	10081
		32.9329	238		32.9329	3107		32.9329	10082
		32.9496	263		32.9496	3113		32.9496	10094
		32.9663	280		32.9663	3121		32.9663	10108
		32.983	294		32.983	3126		32.983	10110
		32.9997	321		32.9997	3121		32.9997	10115
		33.0164	339		33.0164	3139		33.0164	10137
		33.0332	394		33.0332	3138		33.0332	10129
		33.0499	424		33.0499	3166		33.0499	10132
		33.0666	481		33.0666	3150		33.0666	10154
		33.0833	535		33.0833	3183		33.0833	10147
		33.1	570		33.1	3207		33.1	10172
		33.1167	602		33.1167	3236		33.1167	10209
		33.1334	739		33.1334	3253		33.1334	10217
		33.1501	904		33.1501	3275		33.1501	10266
		33.1668	1114		33.1668	3346		33.1668	10278
		33.1836	1138		33.1836	3349		33.1836	10321
		33.2003	1446		33.2003	3382		33.2003	10358
		33.217	1610		33.217	3462		33.217	10348
		33.2337	1870		33.2337	3490		33.2337	10365
		33.2504	1961		33.2504	3507		33.2504	10345
		33.2671	2090		33.2671	3556		33.2671	10389
		33.2838	2053		33.2838	3525		33.2838	10366
		33.3005	1828		33.3005	3527		33.3005	10376
		33.3172	1737		33.3172	3499		33.3172	10364
		33.334	1574		33.334	3439		33.334	10298
		33.3507	1567		33.3507	3442		33.3507	10279
		33.3674	1397		33.3674	3360		33.3674	10255
		33.3841	1162		33.3841	3323		33.3841	10233
		33.4008	1108		33.4008	3320		33.4008	10224
		33.4175	1062		33.4175	3279		33.4175	10199
		33.4342	888		33.4342	3299		33.4342	10216
		33.4509	951		33.4509	3284		33.4509	10219
		33.4676	848		33.4676	3280		33.4676	10231
		33.4844	836		33.4844	3263		33.4844	10194
		33.5011	899		33.5011	3254		33.5011	10217
		33.5178	961		33.5178	3249		33.5178	10196
		33.5345	934		33.5345	3265		33.5345	10222
		33.5512	1032		33.5512	3322		33.5512	10208
		33.5679	960		33.5679	3296		33.5679	10224
		33.5846	1038		33.5846	3316		33.5846	10229
		33.6013	1043		33.6013	3297		33.6013	10197
		33.618	1098		33.618	3311		33.618	10237
		33.6348	1091		33.6348	3322		33.6348	10235
		33.6515	1054		33.6515	3297		33.6515	10249
		33.6682	1037		33.6682	3317		33.6682	10233
		33.6849	1030		33.6849	3334		33.6849	10253
		33.7016	978		33.7016	3350		33.7016	10248
		33.7183	990		33.7183	3315		33.7183	10251
		33.735	951		33.735	3323		33.735	10241
		33.7517	962		33.7517	3309		33.7517	10240
		33.7684	1003		33.7684	3278		33.7684	10272
		33.7852	1002		33.7852	3354		33.7852	10225
		33.8019	998		33.8019	3330		33.8019	10255
		33.8186	965		33.8186	3333		33.8186	10253
		33.8353	990		33.8353	3284		33.8353	10236
		33.852	984		33.852	3316		33.852	10239
		33.8687	1039		33.8687	3297		33.8687	10234
		33.8854	1011		33.8854	3319		33.8854	10245
		33.9021	993		33.9021	3338		33.9021	10264
		33.9189	1043		33.9189	3345		33.9189	10237
		33.9356	1087		33.9356	3318		33.9356	10244
		33.9523	1095		33.9523	3333		33.9523	10273
		33.969	1151		33.969	3365		33.969	10269
		33.9857	1213		33.9857	3346		33.9857	10296
		34.0024	1312		34.0024	3348		34.0024	10312
		34.0191	1317		34.0191	3418		34.0191	10332
		34.0358	1480		34.0358	3465		34.0358	10337
		34.0525	1563		34.0525	3470		34.0525	10355
		34.0693	1766		34.0693	3498		34.0693	10420
		34.086	1939		34.086	3560		34.086	10431
		34.1027	2242		34.1027	3605		34.1027	10434
		34.1194	2404		34.1194	3637		34.1194	10511
		34.1361	2575		34.1361	3707		34.1361	10474
		34.1528	2809		34.1528	3755		34.1528	10542
		34.1695	2801		34.1695	3720		34.1695	10469
		34.1862	2811		34.1862	3709		34.1862	10463
		34.2029	2486		34.2029	3650		34.2029	10459
		34.2197	2243		34.2197	3612		34.2197	10383
		34.2364	2075		34.2364	3547		34.2364	10362
		34.2531	1839		34.2531	3546		34.2531	10301
		34.2698	1635		34.2698	3434		34.2698	10263
		34.2865	1408		34.2865	3361		34.2865	10262
		34.3032	1210		34.3032	3324		34.3032	10222
		34.3199	1000		34.3199	3309		34.3199	10199
		34.3366	810		34.3366	3255		34.3366	10170
		34.3533	687		34.3533	3231		34.3533	10120
		34.3701	585		34.3701	3215		34.3701	10123
		34.3868	472		34.3868	3198		34.3868	10121
		34.4035	421		34.4035	3167		34.4035	10102
		34.4202	395		34.4202	3156		34.4202	10094
		34.4369	370		34.4369	3145		34.4369	10098
		34.4536	313		34.4536	3118		34.4536	10107
		34.4703	316		34.4703	3117		34.4703	10105
		34.487	290		34.487	3123		34.487	10097
		34.5037	259		34.5037	3107		34.5037	10098
		34.5205	266		34.5205	3108		34.5205	10098
		34.5372	239		34.5372	3104		34.5372	10077
		34.5539	229		34.5539	3086		34.5539	10087
		34.5706	216		34.5706	3104		34.5706	10086
		34.5873	223		34.5873	3105		34.5873	10079
		34.604	193		34.604	3088		34.604	10088
		34.6207	204		34.6207	3094		34.6207	10108
		34.6374	187		34.6374	3102		34.6374	10087
		34.6541	192		34.6541	3081		34.6541	10087
		34.6709	209		34.6709	3098		34.6709	10087
		34.6876	178		34.6876	3096		34.6876	10091
		34.7043	174		34.7043	3086		34.7043	10073
		34.721	192		34.721	3092		34.721	10082
		34.7377	153		34.7377	3076		34.7377	10063
		34.7544	148		34.7544	3093		34.7544	10070
		34.7711	150		34.7711	3074		34.7711	10061
		34.7878	167		34.7878	3083		34.7878	10073
		34.8045	150		34.8045	3063		34.8045	10070
		34.8213	136		34.8213	3090		34.8213	10064
		34.838	150		34.838	3082		34.838	10064
		34.8547	152		34.8547	3084		34.8547	10086
		34.8714	123		34.8714	3087		34.8714	10080
		34.8881	149		34.8881	3083		34.8881	10067
		34.9048	150		34.9048	3065		34.9048	10069
		34.9215	154		34.9215	3089		34.9215	10064
		34.9382	121		34.9382	3089		34.9382	10073
		34.9549	145		34.9549	3084		34.9549	10084
		34.9717	144		34.9717	3077		34.9717	10078
		34.9884	134		34.9884	3078		34.9884	10076
		35.0051	141		35.0051	3064		35.0051	10060
		35.0218	110		35.0218	3087		35.0218	10076
		35.0385	139		35.0385	3094		35.0385	10069
		35.0552	125		35.0552	3091		35.0552	10066
		35.0719	138		35.0719	3080		35.0719	10063
		35.0886	151		35.0886	3079		35.0886	10075
		35.1054	131		35.1054	3087		35.1054	10064
		35.1221	144		35.1221	3060		35.1221	10059
		35.1388	144		35.1388	3077		35.1388	10066
		35.1555	140		35.1555	3092		35.1555	10076
		35.1722	131		35.1722	3090		35.1722	10075
		35.1889	148		35.1889	3086		35.1889	10067
		35.2056	166		35.2056	3080		35.2056	10079
		35.2223	150		35.2223	3086		35.2223	10070
		35.239	172		35.239	3082		35.239	10078
		35.2558	166		35.2558	3097		35.2558	10087
		35.2725	181		35.2725	3105		35.2725	10068
		35.2892	204		35.2892	3097		35.2892	10076
		35.3059	234		35.3059	3122		35.3059	10091
		35.3226	259		35.3226	3115		35.3226	10094
		35.3393	252		35.3393	3129		35.3393	10097
		35.356	285		35.356	3156		35.356	10099
		35.3727	274		35.3727	3119		35.3727	10105
		35.3894	341		35.3894	3131		35.3894	10118
		35.4062	373		35.4062	3141		35.4062	10092
		35.4229	392		35.4229	3137		35.4229	10117
		35.4396	379		35.4396	3129		35.4396	10105
		35.4563	359		35.4563	3146		35.4563	10105
		35.473	374		35.473	3160		35.473	10106
		35.4897	390		35.4897	3168		35.4897	10109
		35.5064	409		35.5064	3155		35.5064	10102
		35.5231	399		35.5231	3181		35.5231	10110
		35.5398	393		35.5398	3150		35.5398	10108
		35.5566	370		35.5566	3147		35.5566	10113
		35.5733	436		35.5733	3144		35.5733	10131
		35.59	388		35.59	3141		35.59	10124
		35.6067	337		35.6067	3132		35.6067	10107
		35.6234	376		35.6234	3144		35.6234	10093
		35.6401	353		35.6401	3148		35.6401	10087
		35.6568	345		35.6568	3154		35.6568	10105
		35.6735	346		35.6735	3124		35.6735	10099
		35.6902	321		35.6902	3103		35.6902	10103
		35.707	287		35.707	3124		35.707	10098
		35.7237	275		35.7237	3125		35.7237	10081
		35.7404	277		35.7404	3126		35.7404	10086
		35.7571	256		35.7571	3119		35.7571	10063
		35.7738	231		35.7738	3088		35.7738	10078
		35.7905	211		35.7905	3088		35.7905	10075
		35.8072	227		35.8072	3080		35.8072	10092
		35.8239	194		35.8239	3092		35.8239	10064
		35.8406	164		35.8406	3108		35.8406	10088
		35.8574	203		35.8574	3103		35.8574	10069
		35.8741	161		35.8741	3084		35.8741	10061
		35.8908	142		35.8908	3097		35.8908	10074
		35.9075	154		35.9075	3080		35.9075	10060
		35.9242	139		35.9242	3064		35.9242	10073
		35.9409	122		35.9409	3068		35.9409	10058
		35.9576	139		35.9576	3087		35.9576	10066
		35.9743	123		35.9743	3079		35.9743	10078
		35.991	125		35.991	3079		35.991	10082
		36.0078	141		36.0078	3087		36.0078	10065
		36.0245	117		36.0245	3062		36.0245	10066
		36.0412	138		36.0412	3072		36.0412	10077
		36.0579	97		36.0579	3078		36.0579	10067
		36.0746	103		36.0746	3079		36.0746	10069
		36.0913	88		36.0913	3068		36.0913	10058
		36.108	104		36.108	3068		36.108	10069
		36.1247	120		36.1247	3064		36.1247	10061
		36.1414	115		36.1414	3066		36.1414	10067
		36.1582	96		36.1582	3089		36.1582	10059
		36.1749	94		36.1749	3095		36.1749	10056
		36.1916	105		36.1916	3070		36.1916	10060
		36.2083	118		36.2083	3075		36.2083	10065
		36.225	99		36.225	3066		36.225	10058
		36.2417	115		36.2417	3073		36.2417	10063
		36.2584	92		36.2584	3091		36.2584	10059
		36.2751	103		36.2751	3062		36.2751	10049
		36.2919	98		36.2919	3070		36.2919	10066
		36.3086	96		36.3086	3077		36.3086	10070
		36.3253	81		36.3253	3086		36.3253	10053
		36.342	97		36.342	3059		36.342	10039
		36.3587	101		36.3587	3064		36.3587	10077
		36.3754	91		36.3754	3077		36.3754	10056
		36.3921	97		36.3921	3067		36.3921	10061
		36.4088	81		36.4088	3062		36.4088	10061
		36.4255	84		36.4255	3078		36.4255	10063
		36.4423	88		36.4423	3072		36.4423	10059
		36.459	103		36.459	3058		36.459	10063
		36.4757	80		36.4757	3060		36.4757	10052
		36.4924	90		36.4924	3048		36.4924	10052
		36.5091	69		36.5091	3061		36.5091	10048
		36.5258	94		36.5258	3050		36.5258	10065
		36.5425	87		36.5425	3080		36.5425	10073
		36.5592	115		36.5592	3074		36.5592	10049
		36.5759	83		36.5759	3065		36.5759	10066
		36.5927	91		36.5927	3041		36.5927	10060
		36.6094	103		36.6094	3072		36.6094	10063
		36.6261	88		36.6261	3063		36.6261	10054
		36.6428	81		36.6428	3054		36.6428	10056
		36.6595	88		36.6595	3076		36.6595	10062
		36.6762	98		36.6762	3080		36.6762	10063
		36.6929	99		36.6929	3077		36.6929	10058
		36.7096	73		36.7096	3074		36.7096	10063
		36.7263	93		36.7263	3074		36.7263	10065
		36.7431	73		36.7431	3074		36.7431	10069
		36.7598	88		36.7598	3077		36.7598	10079
		36.7765	86		36.7765	3054		36.7765	10063
		36.7932	94		36.7932	3070		36.7932	10065
		36.8099	91		36.8099	3066		36.8099	10076
		36.8266	81		36.8266	3102		36.8266	10078
		36.8433	92		36.8433	3075		36.8433	10072
		36.86	76		36.86	3073		36.86	10072
		36.8767	83		36.8767	3084		36.8767	10080
		36.8935	91		36.8935	3084		36.8935	10072
		36.9102	75		36.9102	3078		36.9102	10070
		36.9269	99		36.9269	3069		36.9269	10068
		36.9436	78		36.9436	3087		36.9436	10062
		36.9603	80		36.9603	3090		36.9603	10086
		36.977	75		36.977	3089		36.977	10064
		36.9937	88		36.9937	3093		36.9937	10056
		37.0104	90		37.0104	3082		37.0104	10086
		37.0271	105		37.0271	3079		37.0271	10093
		37.0439	109		37.0439	3083		37.0439	10092
		37.0606	82		37.0606	3088		37.0606	10067
		37.0773	88		37.0773	3090		37.0773	10061
		37.094	92		37.094	3103		37.094	10075
		37.1107	90		37.1107	3097		37.1107	10077
		37.1274	99		37.1274	3086		37.1274	10074
		37.1441	101		37.1441	3096		37.1441	10065
		37.1608	79		37.1608	3086		37.1608	10068
		37.1775	96		37.1775	3087		37.1775	10062
		37.1943	89		37.1943	3077		37.1943	10061
		37.211	75		37.211	3084		37.211	10081
		37.2277	93		37.2277	3078		37.2277	10084
		37.2444	93		37.2444	3094		37.2444	10066
		37.2611	81		37.2611	3092		37.2611	10075
		37.2778	92		37.2778	3081		37.2778	10072
		37.2945	120		37.2945	3101		37.2945	10072
		37.3112	102		37.3112	3091		37.3112	10074
		37.3279	101		37.3279	3083		37.3279	10081
		37.3447	83		37.3447	3065		37.3447	10076
		37.3614	95		37.3614	3103		37.3614	10101
		37.3781	88		37.3781	3078		37.3781	10079
		37.3948	80		37.3948	3072		37.3948	10077
		37.4115	93		37.4115	3081		37.4115	10072
		37.4282	88		37.4282	3090		37.4282	10083
		37.4449	89		37.4449	3084		37.4449	10078
		37.4616	82		37.4616	3095		37.4616	10086
		37.4784	88		37.4784	3092		37.4784	10078
		37.4951	98		37.4951	3076		37.4951	10084
		37.5118	98		37.5118	3090		37.5118	10094
		37.5285	70		37.5285	3095		37.5285	10094
		37.5452	76		37.5452	3096		37.5452	10086
		37.5619	102		37.5619	3094		37.5619	10104
		37.5786	92		37.5786	3101		37.5786	10083
		37.5953	95		37.5953	3110		37.5953	10094
		37.612	77		37.612	3092		37.612	10078
		37.6288	101		37.6288	3113		37.6288	10083
		37.6455	108		37.6455	3105		37.6455	10106
		37.6622	82		37.6622	3109		37.6622	10094
		37.6789	116		37.6789	3111		37.6789	10108
		37.6956	127		37.6956	3098		37.6956	10126
		37.7123	116		37.7123	3101		37.7123	10110
		37.729	122		37.729	3131		37.729	10112
		37.7457	135		37.7457	3115		37.7457	10125
		37.7624	115		37.7624	3124		37.7624	10109
		37.7792	140		37.7792	3118		37.7792	10108
		37.7959	110		37.7959	3150		37.7959	10125
		37.8126	96		37.8126	3131		37.8126	10102
		37.8293	112		37.8293	3150		37.8293	10127
		37.846	103		37.846	3160		37.846	10148
		37.8627	95		37.8627	3179		37.8627	10169
		37.8794	113		37.8794	3196		37.8794	10156
		37.8961	87		37.8961	3219		37.8961	10183
		37.9128	91		37.9128	3239		37.9128	10195
		37.9296	90		37.9296	3294		37.9296	10239
		37.9463	81		37.9463	3305		37.9463	10258
		37.963	66		37.963	3354		37.963	10316
		37.9797	89		37.9797	3419		37.9797	10403
		37.9964	68		37.9964	3495		37.9964	10505
		38.0131	92		38.0131	3597		38.0131	10642
		38.0298	77		38.0298	3876		38.0298	10906
		38.0465	60		38.0465	4142		38.0465	11136
		38.0632	69		38.0632	4815		38.0632	11569
		38.08	83		38.08	5772		38.08	12257
		38.0967	74		38.0967	7216		38.0967	13286
		38.1134	63		38.1134	8654		38.1134	14455
		38.1301	69		38.1301	9280		38.1301	14223
		38.1468	80		38.1468	7957		38.1468	13192
		38.1635	79		38.1635	6300		38.1635	12271
		38.1802	80		38.1802	5626		38.1802	11913
		38.1969	68		38.1969	5790		38.1969	12074
		38.2136	76		38.2136	6195		38.2136	12254
		38.2304	54		38.2304	6150		38.2304	12049
		38.2471	63		38.2471	5324		38.2471	11454
		38.2638	60		38.2638	4402		38.2638	10909
		38.2805	82		38.2805	3766		38.2805	10505
		38.2972	67		38.2972	3454		38.2972	10346
		38.3139	72		38.3139	3315		38.3139	10261
		38.3306	53		38.3306	3278		38.3306	10203
		38.3473	76		38.3473	3260		38.3473	10178
		38.364	68		38.364	3207		38.364	10174
		38.3808	63		38.3808	3178		38.3808	10138
		38.3975	69		38.3975	3176		38.3975	10145
		38.4142	68		38.4142	3151		38.4142	10142
[truncated: 2,488 more rows]

## Sheet: Figure 4b
Figure 4b	XPS spectra : Ag(PEC)/WO3	Binding Energy (eV)	Raw Intensity	Peak Sum	Background	Peak 1	Peak 2	Peak 3	Peak 4		XPS spectra : Ag(PC)/WO3	Binding Energy (eV)	Raw Intensity	Peak Sum	Background	Peak 1	Peak 2	Peak 3	Peak 4		Inset	XPS spectra : Ag(I)	381.48	7348.71	XPS spectra : Ag(PEC)	381.38	9465.62	XPS spectra : Ag(PC)	381.48	7981.52
		381.28	84525.3	84856.4	84525.3	84525.3	84599.7	84597	84710.3			381.38	304854	305275	304854	304854	304982	304854	305146				381.38	7324.18		381.28	9361.4		381.38	8234.19
		381.18	85008.3	84799.2	84459.7	84459.7	84535.2	84533.4	84649.9			381.28	304455	305182	304750	304750	304881	304750	305051				381.28	7270.76		381.18	9517.11		381.28	8262.12
		381.08	85386.1	84742.3	84394.1	84394.1	84470.8	84469.8	84589.8			381.18	304509	305089	304647	304647	304780	304647	304956				381.18	7424.79		381.08	9512.51		381.18	8063.53
		380.98	85478.9	84685.7	84328.5	84328.5	84406.4	84406.4	84529.9			381.08	304060	304997	304544	304544	304679	304544	304862				381.08	7366.6		380.98	9436.01		381.08	8158.09
		380.88	84396.9	84629.5	84262.9	84262.9	84342	84343	84470.3			380.98	303958	304905	304441	304441	304578	304441	304768				380.98	7411.15		380.88	9378.76		380.98	8132.62
		380.78	84242.8	84573.7	84197.3	84197.3	84277.7	84279.7	84411			380.88	304616	304813	304338	304338	304476	304338	304674				380.88	7177.66		380.78	9352		380.88	8143.88
		380.68	84452	84518.4	84131.7	84131.7	84213.4	84216.5	84351.9			380.78	304265	304722	304234	304234	304375	304234	304581				380.78	7217.02		380.68	9466.09		380.78	8164.43
		380.58	85172.7	84463.4	84066.1	84066.1	84149.1	84153.4	84293.2			380.68	304274	304632	304131	304131	304274	304131	304489				380.68	7229.27		380.58	9359.18		380.68	8190.45
		380.48	84088.4	84409	84000.5	84000.5	84084.8	84090.4	84234.7			380.58	304010	304542	304028	304028	304174	304028	304397				380.58	7332.35		380.48	9361.86		380.58	8120.84
		380.38	84740.6	84355	83934.9	83934.9	84020.6	84027.6	84176.6			380.48	303467	304453	303925	303925	304073	303925	304305				380.48	7125.21		380.38	9452.58		380.48	8192.61
		380.28	84377.9	84301.6	83869.3	83869.3	83956.4	83964.9	84118.9			380.38	303863	304364	303821	303821	303972	303821	304214				380.38	7243.67		380.28	9526.45		380.38	8187.78
		380.18	84154.5	84248.7	83803.7	83803.7	83892.3	83902.3	84061.6			380.28	303036	304276	303718	303718	303871	303718	304124				380.28	7472.27		380.18	9300.98		380.28	8191.01
		380.08	83939.3	84196.4	83738.1	83738.1	83828.2	83839.9	84004.7			380.18	303352	304189	303615	303615	303770	303615	304034				380.18	7239.74		380.08	9386.82		380.18	8038.05
		379.98	84799.2	84144.8	83672.5	83672.5	83764.1	83777.6	83948.2			380.08	304077	304103	303512	303512	303670	303512	303945				380.08	7280.52		379.98	9474.67		380.08	8128.11
		379.88	83753.5	84093.8	83606.9	83606.9	83700.1	83715.5	83892.2			379.98	302925	304017	303408	303408	303569	303408	303856				379.98	7364.66		379.88	9432.27		379.98	8184.22
		379.78	84284	84043.6	83541.4	83541.4	83636.1	83653.5	83836.7			379.88	302530	303932	303305	303305	303469	303305	303768				379.88	7336.24		379.78	9305.26		379.88	8230.43
		379.68	84392.4	83994.2	83475.8	83475.8	83572.1	83591.8	83781.8			379.78	303234	303848	303202	303202	303368	303202	303682				379.78	7192.48		379.68	9468.55		379.78	8209.68
		379.58	83874.3	83945.5	83410.2	83410.2	83508.2	83530.2	83727.4			379.68	302807	303765	303099	303099	303268	303099	303596				379.68	7275.85		379.58	9323.77		379.68	8097.25
		379.48	84482.7	83897.8	83344.6	83344.6	83444.3	83468.9	83673.7			379.58	302653	303683	302996	302996	303168	302996	303511				379.58	7127.03		379.48	9387.94		379.58	8147.35
		379.38	84027.5	83851	83279	83279	83380.5	83407.8	83620.7			379.48	302287	303602	302892	302892	303068	302892	303427				379.48	7256.43		379.38	9432.46		379.48	8016.36
		379.28	83637.8	83805.3	83213.4	83213.4	83316.7	83346.9	83568.4			379.38	302224	303522	302789	302789	302967	302789	303344				379.38	7277.31		379.28	9459.42		379.38	8076.29
		379.18	84343.9	83760.6	83147.8	83147.8	83253	83286.3	83516.8			379.28	302792	303444	302686	302686	302867	302686	303262				379.28	7382.72		379.18	9495.39		379.28	8048.36
		379.08	84042	83717.2	83082.2	83082.2	83189.3	83226	83466.2			379.18	302729	303367	302583	302583	302767	302583	303182				379.18	7282.64		379.08	9439.68		379.18	8189.95
		378.98	83682.9	83675	83016.6	83016.6	83125.7	83166	83416.4			379.08	303042	303291	302479	302479	302668	302479	303103				379.08	7206.15		378.98	9234.13		379.08	7980.73
		378.88	83625.5	83634.2	82951	82951	83062.2	83106.3	83367.7			378.98	303138	303217	302376	302376	302568	302376	303025				378.98	7232.69		378.88	9220.29		378.98	8162.09
		378.78	83791	83594.9	82885.4	82885.4	82998.6	83047	83320			378.88	302948	303145	302273	302273	302468	302273	302949				378.88	7189.51		378.78	9223.17		378.88	8194.3
		378.68	84051	83557.3	82819.8	82819.8	82935.2	82988.1	83273.5			378.78	302900	303074	302170	302170	302368	302170	302875				378.78	7229.06		378.68	9411.23		378.78	8072.98
		378.58	84065.1	83521.4	82754.2	82754.2	82871.8	82929.6	83228.3			378.68	302884	303006	302066	302066	302269	302066	302803				378.68	7237.15		378.58	9521.9		378.68	8073.65
		378.48	84276.6	83487.4	82688.6	82688.6	82808.5	82871.6	83184.6			378.58	303075	302940	301963	301963	302170	301963	302733				378.58	7272.87		378.48	9333.43		378.58	8123.11
		378.38	83888.5	83455.6	82623	82623	82745.2	82814	83142.3			378.48	303288	302876	301860	301860	302070	301860	302665				378.48	7321.09		378.38	9388.86		378.48	8202.6
		378.28	84091.9	83426	82557.4	82557.4	82682.1	82757	83101.7			378.38	302972	302814	301757	301757	301971	301757	302600				378.38	7315.32		378.28	9336.55		378.38	7959.36
		378.18	84580.3	83398.9	82491.8	82491.8	82618.9	82700.6	83063			378.28	303721	302756	301654	301654	301872	301654	302537				378.28	7154.72		378.18	9337.48		378.28	7986.94
		378.08	85362.8	83374.7	82426.2	82426.2	82555.9	82644.8	83026.3			378.18	303940	302701	301550	301550	301774	301550	302478				378.18	7289.26		378.08	9415.39		378.18	8018.11
		377.98	84472.4	83353.4	82360.6	82360.6	82492.9	82589.8	82991.9			378.08	304448	302649	301447	301447	301675	301447	302421				378.08	7315.99		377.98	9516.22		378.08	8291.91
		377.88	85257.7	83335.5	82295	82295	82430.1	82535.5	82959.9			377.98	304527	302601	301344	301344	301576	301344	302368				377.98	7283.9		377.88	9456.59		377.98	8210.32
		377.78	85925.5	83321.3	82229.4	82229.4	82367.3	82482.1	82930.8			377.88	305236	302557	301241	301241	301478	301241	302320				377.88	7285.57		377.78	9363.16		377.88	8215.49
		377.68	86011.8	83311.2	82163.8	82163.8	82304.6	82429.7	82904.6			377.78	306111	302518	301137	301137	301379	301137	302276				377.78	7342.35		377.68	9382.21		377.78	8084.09
		377.58	86477.9	83305.6	82098.2	82098.2	82241.9	82378.2	82881.9			377.68	306966	302484	301034	301034	301281	301034	302236				377.68	7357.01		377.58	9480.5		377.68	8238.81
		377.48	86547.9	83305.2	82032.6	82032.6	82179.4	82328	82863			377.58	306372	302455	300931	300931	301183	300931	302203				377.58	7281.82		377.48	9424.7		377.58	8066.7
		377.38	86392.3	83310.4	81967	81967	82117	82279.1	82848.4			377.48	306663	302433	300828	300828	301085	300828	302175				377.48	7264.61		377.38	9356.54		377.48	8110.67
		377.28	86760.5	83321.9	81901.4	81901.4	82054.7	82231.6	82838.6			377.38	306421	302418	300724	300724	300988	300724	302155				377.38	7304.67		377.28	9555.2		377.38	8246.92
		377.18	85869.7	83340.7	81835.8	81835.8	81992.5	82185.7	82834.2			377.28	306506	302411	300621	300621	300890	300621	302142				377.28	7315.46		377.18	9485.42		377.28	8208.24
		377.08	85315.7	83367.6	81770.2	81770.2	81930.4	82141.6	82836.1			377.18	305577	302414	300518	300518	300793	300518	302138				377.18	7427.11		377.08	9534.49		377.18	8114.37
		376.98	85669.1	83403.6	81704.6	81704.6	81868.4	82099.6	82844.9			377.08	305337	302426	300415	300415	300696	300415	302145				377.08	7427.95		376.98	9574.17		377.08	8165.83
		376.88	85297.9	83450.2	81639.1	81639.1	81806.6	82059.9	82861.8			376.98	304288	302450	300312	300312	300599	300312	302162				376.98	7338.49		376.88	9453.09		376.98	8106.96
		376.78	85288.8	83508.7	81573.4	81573.4	81744.9	82022.8	82887.9			376.88	304965	302487	300208	300208	300502	300208	302193				376.88	7253.41		376.78	9495.98		376.88	8285.27
		376.68	84837.6	83581	81507.9	81507.9	81683.3	81988.7	82924.8			376.78	303934	302540	300105	300105	300406	300105	302239				376.78	7393.77		376.68	9518.24		376.78	8230.01
		376.58	85684.6	83669.3	81442.3	81442.3	81621.8	81958.1	82973.9			376.68	304656	302610	300002	300002	300310	300002	302302				376.68	7556.54		376.58	9586.84		376.68	8112.96
		376.48	85325.4	83776	81376.7	81376.7	81560.6	81931.3	83037.4			376.58	304505	302701	299899	299899	300214	299899	302385				376.58	7228.82		376.48	9540.21		376.58	8279.78
		376.38	85676.3	83904.4	81311.1	81311.1	81499.4	81909.2	83117.9			376.48	305258	302815	299795	299795	300118	299795	302492				376.48	7434.27		376.38	9665.06		376.48	8271.24
		376.28	85948.8	84058.2	81245.5	81245.5	81438.4	81892.3	83218.4			376.38	305704	302957	299692	299692	300023	299692	302626				376.38	7361.77		376.28	9576.78		376.38	8348.99
		376.18	85607.6	84242.1	81179.9	81179.9	81377.6	81881.6	83342.6			376.28	305035	303132	299589	299589	299928	299589	302794				376.28	7345.43		376.18	9491.49		376.28	8360.47
		376.08	86219.1	84461.9	81114.3	81114.3	81317	81878.1	83495.3			376.18	305563	303347	299486	299486	299833	299486	303000				376.18	7500.59		376.08	9505.53		376.18	8225.62
		375.98	86085.4	84724.7	81048.7	81048.7	81256.6	81883.3	83682.2			376.08	306351	303608	299382	299382	299738	299382	303252				376.08	7547.39		375.98	9544.94		376.08	8397.4
[truncated: 147 more rows]

## Sheet: Figure S2
Figure S2	WO3 electrode	Dark condition		Irradiation condition
[truncated: 561 more rows]

## Sheet: Figure S3
Figure S3	WO3		WO3 w/ AgNO3
[truncated: 43,201 more rows]

[truncated: 14 more sheets: Figure S4, Figure S5, Figure S6a, Figure S6b, Figure S6c, Figure S7, Figure S8a, Figure S8b, Figure S8c, Figure S8d, Figure S9a, Figure S9b, Figure S9c, Figure S14]
